# Supplementary material for: Examining the effect of logistics service quality on customer satisfaction and re-use intention
Source: PLoS One. 2023 May 31;18(5):e0286382. doi: 10.1371/journal.pone.0286382 (PMC10231832; doi:10.1371/journal.pone.0286382)
Supplement: S2 File — (CSV) [file pone.0286382.s002.csv]

Gender	Age	Maritalstatus	Education	Employmentstatus	MonthlyIncome	Location	MonthyShoppingExpenses	MonthyShoppingTimes	Serviceusefrequency	OQ1	OQ2	OQ3	OQ4	OQ5	RQ1	RQ2	RQ3	RQ4	RQ5	IQ1	IQ2	IQ3	IQ4	IQ5	PQ1	PQ2	PQ3	PQ4	PQ5	CQ1	CQ2	CQ3	CQ4	CQ5	CS1	CS2	CS3	CS4	CS5	CS6	RI1	RI2	RI3	RI4	RI5	Random	OQ	RQ	IQ
2	3	2	3	1	6	3	2	5	5	7	7	6	7	7	7	6	7	7	6	7	7	7	6	6	6	7	7	6	5	7	6	6	6	7	7	6	7	6	7	6	6	6	6	6	5	47.2693439274903	6.8	6.6	6.6
1	4	2	2	1	6	3	2	3	4	7	5	5	5	6	5	5	5	5	5	6	6	5	4	4	1	2	3	4	4	5	5	5	4	4	5	5	5	5	5	5	6	6	5	5	5	49.8883630162799	5.6	5	5
1	4	2	2	1	6	2	6	4	4	6	6	5	6	7	7	6	6	7	7	7	7	7	7	7	6	6	7	7	7	7	7	6	7	4	7	7	6	7	7	6	6	7	7	7	6	49.1733555021866	6	6.6	7
2	3	2	4	3	1	4	1	4	2	7	7	7	6	6	7	6	6	6	6	7	6	6	6	6	6	7	7	7	7	7	7	6	6	7	7	7	7	7	7	7	7	7	7	7	7	48.9186752609854	6.6	6.2	6.2
2	3	2	2	1	4	3	2	4	3	6	6	6	6	6	6	6	6	5	5	6	5	6	6	5	4	5	5	5	5	6	5	5	4	4	6	5	5	5	5	5	5	5	5	5	5	44.4321508577181	6	5.6	5.6
1	3	2	2	1	6	3	1	3	3	6	6	4	3	6	6	6	6	6	6	6	6	6	6	6	6	6	6	6	6	7	7	7	7	7	6	6	6	6	6	6	6	6	5	7	7	44.6988277658856	5	6	6
2	1	1	2	4	2	3	1	5	2	7	5	5	6	5	4	5	4	5	5	5	4	5	4	6	5	6	6	5	7	7	4	6	6	7	6	6	6	5	7	5	7	7	7	7	6	49.0481483304068	5.6	4.6	4.8
1	4	2	1	5	6	5	1	3	3	2	3	3	4	3	3	3	3	3	3	3	2	2	3	3	3	4	5	3	4	3	3	3	3	3	3	3	3	3	3	3	3	3	3	3	3	54.9016631331349	3	3	2.6
1	2	2	4	3	6	5	1	2	2	7	7	7	7	7	7	7	7	7	7	7	7	7	7	7	7	7	7	7	7	7	7	7	7	7	7	7	7	7	7	7	7	7	7	7	7	49.4402432892599	7	7	7
1	3	2	3	1	5	3	1	2	2	4	6	6	6	6	5	5	5	6	6	6	6	6	6	6	6	5	6	6	6	6	6	6	5	6	6	6	6	5	6	6	5	6	5	6	6	49.0491186750429	5.6	5.4	6
2	3	3	4	1	6	5	3	5	5	6	6	7	5	5	4	6	6	6	6	6	7	7	7	7	6	6	7	7	7	7	7	7	5	5	4	4	4	4	4	4	5	5	4	4	4	48.9788364865345	5.8	5.6	6.8
1	1	1	2	4	1	3	1	3	3	4	4	4	4	4	4	4	4	4	4	4	4	4	4	4	4	4	4	4	4	4	4	4	4	4	4	3	4	3	3	4	4	4	4	4	4	46.5189878013472	4	4	4
2	3	2	3	1	5	3	2	3	3	6	5	6	6	5	5	5	5	5	5	6	6	6	5	6	5	5	4	6	6	6	5	5	4	4	6	5	6	6	6	6	6	6	6	6	6	54.2817625637008	5.6	5	5.8
2	3	2	2	3	6	5	2	3	3	7	6	6	4	6	6	6	6	6	6	6	6	6	6	6	2	5	5	5	5	5	5	5	5	5	5	5	5	5	5	5	5	5	5	5	5	47.3838662961986	5.8	6	6
2	3	2	2	1	6	3	1	2	2	6	5	6	6	6	6	5	6	6	6	6	6	6	6	6	4	5	5	6	6	6	5	5	3	3	5	5	5	5	4	6	5	5	4	6	5	48.6576316867177	5.8	5.8	6
2	3	2	4	1	4	4	1	3	3	7	7	6	5	5	6	6	6	6	6	6	6	6	6	6	5	6	6	6	6	6	5	6	6	6	5	5	5	5	5	5	5	5	5	5	5	44.6443881846602	6	6	6
1	3	2	2	1	6	3	1	3	4	7	7	6	6	7	6	6	6	6	6	7	7	7	6	6	6	5	5	6	6	7	6	6	6	7	6	6	6	7	6	6	6	7	6	6	6	45.4276480171214	6.6	6	6.6
2	5	2	4	5	1	8	1	5	5	7	7	7	7	7	7	7	7	7	7	7	7	7	7	7	7	7	7	7	7	7	7	7	7	7	7	7	7	7	7	7	7	7	7	7	7	53.0391833818716	7	7	7
1	1	1	2	4	1	3	1	3	3	5	5	3	4	5	4	3	3	5	3	5	5	6	3	3	4	4	5	4	5	5	4	3	4	5	5	4	3	4	5	4	4	4	5	4	5	52.2050830413469	4.4	3.6	4.4
1	1	2	2	1	6	3	1	3	4	6	5	5	5	5	5	5	5	5	5	6	5	5	6	5	4	4	5	5	4	5	5	5	5	5	5	5	5	5	5	5	5	5	5	5	5	51.751763550635	5.2	5	5.4
1	2	2	2	1	6	3	1	3	5	7	7	7	7	7	7	7	7	7	7	7	7	7	7	7	7	7	7	7	7	7	7	7	7	7	7	7	7	7	7	7	7	7	7	7	7	50.0426350057575	7	7	7
1	3	2	3	1	6	3	2	2	3	6	7	6	6	6	6	6	6	6	6	6	6	6	6	6	5	5	5	5	5	6	6	6	6	6	6	6	6	6	6	6	6	6	6	6	6	47.359173500469	6.2	6	6
2	1	1	2	4	2	4	1	3	3	5	5	5	4	5	4	3	5	5	3	5	3	3	5	4	5	4	3	4	5	5	4	4	3	4	5	4	4	5	4	4	5	4	4	3	5	54.5501485974721	4.8	4	4
2	1	1	2	1	3	3	1	3	3	7	7	7	7	7	7	7	7	7	7	7	7	7	7	7	7	7	7	7	7	7	7	7	7	7	7	7	7	7	7	7	7	7	7	7	7	49.2009559109433	7	7	7
2	3	2	2	3	2	5	5	4	4	6	5	5	2	6	6	5	3	5	5	5	5	4	5	4	5	6	3	5	3	5	4	3	5	5	4	3	5	4	3	4	5	3	4	5	5	49.9557879632863	4.8	4.8	4.6
1	3	2	3	1	6	3	1	3	3	7	6	6	6	5	6	6	5	5	6	6	6	5	5	5	5	5	5	5	6	6	6	5	1	1	5	5	6	6	6	6	6	6	5	5	6	54.0907149015699	6	5.6	5.4
1	3	2	1	1	6	3	1	3	3	7	7	7	7	7	7	7	7	7	7	7	7	7	7	7	7	7	7	7	7	7	7	7	7	7	7	7	7	7	7	7	7	7	7	7	7	49.3579012093324	7	7	7
2	1	1	3	4	2	3	1	3	3	6	6	4	5	6	6	6	7	7	7	7	7	7	7	5	6	5	5	6	6	6	6	7	6	6	6	6	6	6	7	6	7	7	7	6	7	49.0443053908434	5.4	6.6	6.6
1	1	1	2	1	6	5	2	3	2	5	5	3	5	3	5	4	6	6	6	6	6	6	6	4	4	4	4	5	5	5	6	5	5	5	4	5	5	5	5	5	5	5	5	6	5	52.0863105987489	4.2	5.4	5.6
1	3	2	3	1	6	3	6	3	4	6	6	5	6	4	6	5	6	5	5	6	6	6	5	5	5	5	5	5	5	6	4	5	4	1	4	4	4	4	4	4	5	5	4	4	4	47.0575993446984	5.4	5.4	5.6
1	1	1	3	4	1	2	1	2	2	6	6	6	5	6	6	5	5	6	6	6	6	6	6	6	4	4	5	4	4	5	6	6	6	4	6	6	6	6	6	6	6	6	6	6	6	49.9896678353952	5.8	5.6	6
2	1	1	2	1	3	3	1	5	5	7	7	7	5	5	7	7	6	7	5	6	6	5	6	6	2	6	6	7	7	4	4	4	4	4	5	6	6	6	6	6	6	7	7	6	6	53.1734022297194	6.2	6.4	5.8
2	3	2	2	1	6	3	1	4	3	6	5	6	5	4	5	6	5	6	5	6	5	5	6	5	6	6	6	6	6	6	6	5	5	6	6	6	6	6	6	6	6	6	5	5	7	45.8455128809936	5.2	5.4	5.4
2	1	1	3	4	1	3	2	5	5	4	3	3	2	3	5	2	4	6	4	6	6	5	7	7	2	4	3	1	2	4	1	1	1	1	2	2	3	4	2	3	3	6	2	5	4	49.1584393796083	3	4.2	6.2
2	2	2	3	1	5	3	1	3	2	7	6	6	6	6	6	5	5	4	5	5	6	5	6	6	4	5	4	5	6	5	5	5	4	4	6	6	6	6	6	6	6	6	6	5	6	47.6610817537861	6.2	5	5.6
2	1	1	2	1	4	5	1	3	3	6	6	6	6	6	6	6	6	6	6	6	6	6	6	6	6	6	6	6	6	6	6	6	6	6	6	6	6	6	6	6	6	6	6	6	6	49.0563540898365	6	6	6
1	3	2	2	1	6	3	2	5	5	6	6	6	6	6	6	5	6	6	5	6	6	5	6	6	5	6	6	6	6	6	5	6	6	6	6	5	6	6	6	6	6	6	6	6	6	46.5825880129787	6	5.6	5.8
2	1	1	2	2	1	3	1	3	3	7	7	7	7	7	7	7	7	7	7	7	7	7	7	7	7	7	7	7	7	7	7	7	7	7	7	7	7	7	7	7	7	6	6	6	6	53.4422986316197	7	7	7
2	1	1	1	1	4	4	2	2	2	4	4	4	4	4	4	4	4	4	4	4	4	4	4	4	4	4	4	4	4	4	4	4	4	4	4	4	4	4	4	4	4	4	4	4	4	54.0640451383441	4	4	4
1	1	1	2	4	2	8	1	3	3	5	5	4	5	5	6	6	5	6	5	5	6	5	5	5	4	4	4	4	4	4	5	4	5	5	6	6	6	5	5	6	5	5	6	5	4	46.33327897497	4.8	5.6	5.2
2	2	1	3	1	4	4	1	2	2	6	6	6	6	6	6	6	6	6	6	6	6	6	6	6	6	6	6	6	6	6	6	6	6	6	6	6	6	6	6	6	6	6	6	6	6	49.8990492397303	6	6	6
1	3	2	3	1	6	2	1	4	3	5	2	5	5	5	5	5	5	5	5	5	6	6	5	5	5	5	6	5	5	5	5	5	5	5	6	5	6	5	5	6	6	6	6	6	6	51.1993592748164	4.4	5	5.4
1	2	1	2	1	3	3	1	2	3	7	6	4	5	5	5	5	7	6	6	7	7	7	5	5	5	4	3	5	6	6	4	6	4	2	6	6	6	6	6	6	6	7	6	6	6	50.079186726465	5.4	5.8	6.2
2	3	2	3	1	6	3	2	5	3	7	6	6	6	6	7	7	7	7	7	6	6	6	6	6	6	6	6	6	6	6	7	7	7	7	6	7	6	6	7	7	7	7	6	7	7	51.2197734247137	6.2	7	6
1	2	2	3	1	6	3	3	3	3	7	7	7	7	7	7	7	7	7	7	7	7	7	7	7	7	7	7	7	7	6	7	7	6	6	7	7	7	7	7	7	7	7	7	7	7	50.38151982796	7	7	7
2	1	1	2	4	1	3	1	4	2	6	6	6	6	6	6	6	6	6	6	6	6	6	6	6	6	6	6	6	6	6	6	6	6	6	6	6	6	6	6	6	6	6	6	6	6	49.0461354944632	6	6	6
1	1	1	2	4	2	3	2	4	4	7	7	7	7	7	7	7	7	7	7	7	7	7	7	7	7	7	7	7	7	7	7	7	7	7	7	7	7	7	7	7	7	7	7	7	7	52.47943908693	7	7	7
2	1	1	2	4	1	3	1	3	3	1	2	2	2	2	2	2	2	2	2	2	2	2	2	2	2	2	2	2	2	2	2	2	2	2	2	2	2	2	2	2	2	2	2	2	2	50.1981902325627	1.8	2	2
2	1	1	2	4	1	3	1	3	2	7	7	7	7	7	7	7	7	7	7	7	7	7	7	7	7	7	7	7	7	7	7	7	7	7	7	7	7	7	7	7	7	7	7	7	7	50.1784556544427	7	7	7
1	1	1	2	4	1	4	1	3	3	5	6	6	6	6	6	6	6	6	6	6	6	6	6	6	6	6	6	6	6	6	6	6	5	6	6	6	5	5	5	5	6	6	6	6	5	50.9232503934284	5.8	6	6
2	1	1	2	4	1	5	1	3	3	7	4	3	4	4	5	6	6	6	6	6	6	6	6	6	6	6	6	6	6	6	6	6	6	6	6	6	6	6	6	6	6	6	6	6	6	46.4213708157878	4.4	5.8	6
2	1	1	2	4	1	5	1	3	2	7	7	7	7	7	7	7	7	7	7	7	7	7	7	7	7	7	7	7	7	7	7	7	7	7	7	7	7	7	7	7	7	7	7	7	7	42.8223680217606	7	7	7
1	1	1	2	4	2	5	2	3	3	6	6	6	4	4	4	4	4	4	4	4	4	4	5	5	5	5	5	5	5	5	5	5	5	5	4	4	4	4	4	4	6	6	6	6	6	52.382998553688	5.2	4	4.4
2	1	1	2	4	1	4	1	4	3	6	4	4	2	3	6	6	6	6	6	4	4	4	4	4	4	4	3	3	4	4	4	4	4	4	4	4	4	4	4	4	4	4	4	4	4	53.2253638614644	3.8	6	4
2	1	1	2	4	2	4	1	4	4	6	6	6	5	5	6	6	6	6	6	6	6	6	6	6	5	5	5	7	7	7	7	7	7	7	7	7	7	7	7	7	7	7	7	7	7	51.2282533129179	5.6	6	6
1	1	1	2	4	1	3	2	2	2	7	7	7	7	7	7	7	7	7	7	7	7	7	7	7	7	7	7	7	7	7	7	7	7	7	7	7	7	7	7	7	7	7	7	7	7	47.0897085470896	7	7	7
1	5	2	3	1	6	3	1	4	4	7	6	5	6	6	6	6	6	6	5	6	5	5	5	6	6	6	6	6	6	6	6	6	5	5	6	6	6	6	6	6	6	6	6	4	4	48.6486453866824	6	5.8	5.4
2	1	1	2	4	1	2	1	3	3	6	5	5	3	4	4	4	4	4	4	5	4	4	4	4	4	5	5	3	4	4	5	3	3	5	4	5	3	5	5	4	5	4	5	5	4	57.0394754925834	4.6	4	4.2
2	1	1	2	4	1	5	1	4	3	6	6	6	6	6	6	6	6	6	6	6	6	6	6	6	6	6	6	6	6	6	6	6	6	6	6	6	6	6	6	6	6	6	6	6	6	47.9803048948366	6	6	6
2	1	1	2	4	6	3	2	5	5	7	7	7	7	7	7	7	7	7	7	6	7	7	7	7	7	7	7	7	7	7	7	7	7	7	7	7	7	7	7	7	7	7	7	7	7	48.5441469283826	7	7	6.8
2	1	1	2	4	2	1	2	4	4	6	4	4	4	4	4	4	4	4	4	4	4	4	4	4	4	4	4	4	4	4	4	4	4	4	4	4	4	4	4	4	4	4	4	4	4	53.1802458738769	4.4	4	4
1	1	1	2	4	1	3	1	2	2	6	6	6	6	6	6	6	6	6	6	6	6	5	5	6	5	6	6	6	4	5	6	5	5	5	6	5	4	4	6	5	6	5	4	5	6	52.9081768575553	6	6	5.6
2	1	1	2	4	1	3	1	3	3	7	7	7	7	7	7	7	7	7	7	7	7	7	7	7	7	7	7	7	7	7	7	7	7	7	7	7	7	7	7	7	7	7	7	7	7	46.6565883019286	7	7	7
1	1	1	2	4	1	2	1	2	2	5	5	5	5	5	5	5	5	5	5	5	5	5	5	5	5	5	6	5	5	5	6	6	4	4	6	6	4	6	4	6	6	5	6	5	4	55.283340710681	5	5	5
2	1	1	2	4	1	3	1	5	2	6	4	6	6	5	6	6	6	4	6	5	5	5	5	5	5	5	5	5	5	5	5	5	4	4	5	5	5	5	5	5	5	5	4	5	4	51.4408726381895	5.4	5.6	5
2	1	1	2	4	1	3	1	2	2	6	6	6	4	5	3	6	6	6	6	6	6	6	6	6	5	4	5	5	6	6	6	6	6	6	6	5	5	5	6	6	6	6	6	6	5	48.0068350358929	5.4	5.4	6
2	1	1	2	4	1	3	1	4	3	7	7	7	7	7	7	7	7	7	7	7	7	7	7	7	7	7	7	7	7	7	7	7	7	7	7	7	7	7	7	7	7	7	7	7	7	49.6680877687818	7	7	7
2	1	1	2	4	1	4	1	3	2	7	7	7	7	7	7	7	7	7	7	7	7	7	7	7	7	7	7	7	7	7	7	7	7	7	7	7	7	7	7	7	7	7	7	7	7	53.4137474827842	7	7	7
2	1	1	1	4	1	3	1	2	2	6	6	6	6	6	6	6	6	6	6	6	6	6	6	6	6	6	6	6	6	6	6	6	6	6	6	6	6	6	6	6	6	6	6	6	6	53.1102795286145	6	6	6
2	1	1	2	4	1	5	1	3	3	7	7	7	7	7	7	7	7	7	7	7	7	7	7	7	7	7	7	7	7	7	7	7	7	7	7	7	7	7	7	7	7	7	7	7	7	43.6227023033218	7	7	7
2	1	1	2	4	1	3	1	4	4	7	7	7	7	7	7	7	7	7	7	7	7	7	7	7	7	7	7	7	7	7	7	7	7	7	7	7	7	7	7	7	7	7	7	7	7	55.1295526931249	7	7	7
2	1	1	2	4	1	3	1	3	3	7	7	7	7	7	7	7	7	7	7	7	7	7	7	7	7	7	7	7	7	7	7	7	7	7	7	7	7	7	7	7	7	7	7	7	7	48.6696083991211	7	7	7
2	1	1	2	4	1	3	1	4	3	6	6	6	6	7	7	7	7	7	7	7	7	7	7	7	7	7	7	7	7	7	7	7	7	7	7	7	7	7	7	7	7	7	7	7	7	51.3873015380644	6.2	7	7
1	1	1	2	4	1	5	1	3	2	6	6	6	6	6	6	6	6	6	6	6	6	6	6	6	6	6	6	6	6	6	6	6	6	6	6	6	6	6	6	6	6	6	6	6	6	49.7569321737101	6	6	6
2	1	1	2	4	2	4	1	3	3	5	5	5	5	5	6	6	6	6	6	6	6	6	6	6	5	5	5	5	5	5	5	5	5	5	5	5	5	5	5	5	6	6	6	6	6	45.7865347392439	5	6	6
2	1	1	2	4	2	4	1	3	3	6	6	5	5	5	5	5	5	5	5	5	5	5	5	5	5	5	5	5	5	5	5	5	5	5	5	5	5	5	5	5	5	5	5	5	5	52.6107567732272	5.4	5	5
1	3	2	3	1	6	3	1	3	3	7	7	7	7	7	7	7	7	7	7	7	7	7	7	7	7	7	7	7	7	7	7	7	7	7	7	7	7	7	7	7	7	7	7	7	7	48.5738101644141	7	7	7
1	3	2	3	1	5	3	1	1	3	1	4	2	2	2	2	2	2	2	2	5	5	5	5	5	2	2	2	2	2	2	2	2	2	2	2	2	2	2	2	2	2	2	2	2	2	47.2889664495533	2.2	2	5
1	1	2	1	4	2	7	1	2	2	4	4	4	4	4	4	4	4	4	4	4	4	4	4	4	4	4	4	4	4	4	4	4	4	4	4	4	4	4	4	4	4	4	4	4	4	44.0344978394642	4	4	4
1	1	1	2	4	1	2	1	2	2	7	7	7	7	7	7	7	7	7	7	7	7	7	7	7	7	7	7	7	7	7	7	7	7	7	7	7	7	7	7	7	7	7	7	7	7	52.2892261680205	7	7	7
1	3	2	3	1	6	3	1	3	3	6	7	6	7	6	7	5	7	6	7	7	6	7	6	7	7	6	7	6	7	7	6	7	6	7	7	6	7	6	7	6	7	6	7	7	6	48.7573085191552	6.4	6.4	6.6
1	3	2	3	1	6	3	1	2	3	7	7	7	7	7	6	6	6	7	7	7	7	7	7	7	6	6	6	6	6	7	6	6	6	6	7	7	7	6	6	6	6	7	6	6	7	47.5095083388502	7	6.4	7
2	2	2	1	3	4	3	1	2	3	7	7	6	6	6	6	6	6	6	6	6	6	6	6	6	6	6	6	6	6	6	6	6	6	6	6	6	6	6	6	6	6	6	6	6	6	47.4039141867917	6.4	6	6
2	1	1	2	4	1	2	1	3	2	7	5	4	5	5	4	4	5	5	5	6	6	6	6	7	4	4	4	4	4	6	6	7	6	5	5	5	5	5	5	5	7	7	5	5	5	43.8651615457631	5.2	4.6	6.2
1	2	1	2	1	6	3	1	3	3	6	6	6	6	6	6	6	6	6	6	6	6	6	6	6	6	6	6	6	6	6	6	6	6	6	6	6	6	6	6	6	6	6	6	6	6	48.5716022477695	6	6	6
2	2	1	3	1	4	3	2	3	2	7	6	7	7	7	7	7	7	7	7	7	7	7	7	7	7	7	7	7	7	7	7	6	6	6	6	6	6	7	7	7	6	6	6	5	6	44.1134236614135	6.8	7	7
2	3	3	3	1	6	3	2	5	5	7	6	6	6	6	6	6	6	6	6	6	6	6	6	6	5	6	4	6	6	6	6	6	5	5	5	5	5	5	4	5	5	5	5	5	5	44.8349717993305	6.2	6	6
2	3	2	3	1	4	3	1	3	3	6	6	6	6	6	6	6	6	6	6	6	6	6	6	6	6	6	6	6	6	6	6	6	6	6	6	6	6	6	6	6	6	6	6	6	6	51.122389828379	6	6	6
2	2	2	3	1	6	3	3	4	4	5	5	5	5	5	6	6	6	6	6	6	6	6	6	5	4	5	5	5	5	5	6	5	4	4	5	5	5	5	5	5	5	5	5	5	5	52.1278021529587	5	6	5.8
2	3	2	3	1	6	3	2	5	5	7	7	7	7	7	7	7	7	7	7	7	7	7	7	7	6	6	7	7	7	7	7	7	7	7	6	6	6	6	6	6	7	7	7	7	7	48.3092476758428	7	7	7
1	2	2	1	1	6	3	1	3	3	7	7	6	6	7	7	5	7	7	7	7	7	6	7	7	5	6	6	6	6	7	7	7	6	6	6	7	7	7	6	6	7	7	7	5	5	51.1462815386387	6.6	6.6	6.8
2	4	2	2	1	6	3	1	3	3	7	7	7	7	7	7	7	7	7	7	7	7	7	7	7	1	7	6	7	7	7	7	7	7	7	7	7	7	7	7	7	7	7	7	7	7	55.0524295613187	7	7	7
1	3	2	3	1	6	3	4	4	4	7	4	6	6	6	7	6	6	6	7	7	7	7	7	7	4	4	6	7	7	6	6	6	4	4	6	6	6	6	6	6	6	6	6	6	6	50.2297468669621	5.8	6.4	7
1	2	2	3	3	5	3	2	4	4	7	5	7	7	7	6	6	6	7	7	7	7	7	7	7	5	6	6	6	5	6	6	5	4	6	6	6	6	6	5	5	6	6	4	4	4	52.2191639154906	6.6	6.4	7
1	1	1	3	1	6	3	2	4	4	7	5	6	5	7	7	6	7	4	7	6	6	6	7	7	7	7	7	7	6	7	5	7	7	5	7	6	4	4	6	7	4	6	3	6	4	45.9990895196483	6	6.2	6.4
2	2	1	2	1	6	3	1	5	5	7	6	5	6	7	7	6	6	6	6	6	7	7	7	7	6	6	6	6	6	6	6	6	6	6	6	6	7	7	7	7	7	7	6	5	5	46.8908580387386	6.2	6.2	6.8
1	6	2	3	6	6	3	2	5	5	6	6	6	6	6	6	6	6	5	6	6	6	6	6	6	6	6	5	6	6	6	6	6	6	6	6	5	5	6	6	6	6	6	6	5	6	46.9010632009748	6	5.8	6
2	2	2	3	1	3	5	1	3	3	6	6	6	6	6	5	6	6	5	4	6	6	6	6	6	6	6	6	6	6	6	6	6	6	6	4	4	3	3	3	6	6	6	6	6	6	49.3216423556839	6	5.2	6
2	1	1	2	4	1	2	1	5	4	6	6	6	6	6	6	6	6	6	6	6	6	6	6	6	6	6	6	6	6	6	6	6	6	6	6	6	6	6	6	6	6	6	6	6	6	50.781112002232	6	6	6
2	1	1	2	4	1	6	1	2	2	7	7	7	7	7	7	7	7	7	7	7	7	7	7	7	7	7	7	7	7	7	7	7	7	7	7	7	7	7	7	7	7	7	7	7	7	46.2067903564307	7	7	7
1	5	2	2	1	6	3	1	2	2	7	6	6	6	7	7	7	6	6	7	7	7	7	5	6	7	6	6	7	7	7	7	6	1	1	7	6	5	6	6	6	6	6	4	4	5	55.2256256403427	6.4	6.6	6.4
2	2	1	2	1	5	3	1	2	2	7	7	7	7	7	7	7	7	7	7	7	7	7	7	7	7	7	7	7	7	7	7	7	7	7	7	7	7	7	7	7	7	7	7	7	7	47.8952999386414	7	7	7
2	1	1	2	4	1	4	1	4	4	6	6	6	6	6	6	6	6	6	6	5	5	5	5	5	5	5	5	5	5	6	6	6	6	6	6	6	6	6	6	6	6	6	6	6	6	46.1561287397685	6	6	5
2	1	1	2	4	2	2	2	4	3	6	2	3	4	5	4	3	3	2	4	4	4	4	4	4	4	3	3	3	3	4	4	4	4	4	4	4	4	4	4	4	4	4	4	4	4	51.2976948666682	4	3.2	4
1	1	1	2	4	6	5	3	3	4	7	7	7	7	7	6	6	6	6	6	7	7	7	7	7	6	6	6	6	6	6	6	6	6	6	6	6	6	6	6	6	6	6	6	6	6	50.7161195084938	7	6	7
1	1	1	2	4	2	4	1	4	2	7	7	7	7	7	7	7	7	7	7	7	7	7	7	7	7	7	7	7	7	7	7	7	7	7	7	7	7	7	7	7	7	7	7	7	7	46.9777550965984	7	7	7
1	1	1	2	4	1	4	1	3	3	4	4	4	4	4	4	4	4	4	4	4	4	4	4	4	4	4	4	4	4	4	4	4	4	4	4	4	4	4	4	4	4	4	4	4	4	53.1818602775141	4	4	4
2	2	2	3	1	4	2	2	3	3	6	6	6	5	6	7	7	6	7	6	7	7	7	6	7	6	7	7	6	7	7	6	6	2	4	7	6	7	7	6	7	7	7	7	7	7	49.4568134347993	5.8	6.6	6.8
2	5	2	3	1	3	3	3	3	3	3	4	5	6	5	6	6	6	6	6	6	6	5	6	5	6	6	6	6	6	6	5	6	6	5	6	6	6	5	6	6	6	5	6	5	6	48.3211718758011	4.6	6	5.6
2	1	1	2	4	1	8	1	2	2	6	3	4	3	5	4	3	5	5	3	3	4	4	3	4	4	3	5	4	3	3	5	5	3	4	4	4	4	4	4	4	4	4	4	4	4	54.3557536105282	4.2	4	3.6
2	1	1	2	4	1	4	1	3	2	5	5	5	5	5	5	5	5	5	5	5	5	5	5	5	6	6	6	6	6	6	6	6	6	6	6	6	6	6	6	6	6	6	6	6	6	52.0523742735675	5	5	5
1	5	2	3	6	6	3	1	2	2	4	4	4	4	4	4	4	4	4	4	4	4	4	4	4	4	4	4	4	4	4	4	4	4	4	4	4	4	4	4	4	4	4	4	4	4	50.0642733044867	4	4	4
1	2	2	1	1	6	3	2	3	2	7	7	7	7	7	7	7	7	7	7	7	7	7	7	7	7	7	7	7	7	7	7	6	7	7	7	7	7	7	7	7	7	7	7	7	7	52.530314373144	7	7	7
1	6	2	3	6	6	3	1	3	3	6	6	6	6	6	6	6	6	5	6	6	5	6	5	6	5	6	6	6	5	6	5	5	6	6	6	6	6	6	6	6	6	6	6	6	6	54.5680644244799	6	5.8	5.6
2	1	1	2	4	1	3	1	3	3	6	5	5	4	5	5	5	5	5	5	4	5	5	4	5	4	4	4	4	4	4	5	4	5	4	5	4	5	5	5	5	5	5	4	5	5	49.2902483095492	5	5	4.6
2	1	1	2	4	1	2	1	3	2	7	6	6	6	6	6	6	6	6	6	6	6	6	6	6	6	6	6	6	6	6	6	6	6	6	6	6	6	6	6	6	6	6	6	6	6	45.0969420980792	6.2	6	6
2	1	1	2	4	1	5	2	5	2	7	7	1	1	1	1	1	1	1	1	1	1	1	1	1	1	1	1	1	1	1	1	1	1	1	1	1	1	1	1	1	1	1	1	1	1	48.255100642287	3.4	1	1
2	1	1	2	4	1	6	1	2	2	6	6	7	7	6	6	7	6	6	6	6	7	6	7	6	7	6	7	6	7	7	6	7	6	6	6	6	7	7	6	6	6	6	6	6	7	52.3715519840578	6.4	6.2	6.4
2	1	1	2	4	1	5	1	2	2	7	7	7	7	7	7	5	7	7	7	6	6	6	6	6	6	6	6	6	6	6	6	6	6	6	6	6	6	6	6	6	6	6	6	6	6	48.5457801262499	7	6.6	6
2	1	1	2	4	1	3	1	3	3	7	6	6	6	6	6	6	6	6	6	6	6	6	6	6	6	6	6	6	6	6	6	6	6	6	6	6	6	6	6	6	6	6	6	6	6	45.3686521112347	6.2	6	6
2	1	1	1	4	1	3	1	2	3	6	5	5	5	4	7	5	7	5	6	7	5	6	6	7	7	6	6	6	7	7	6	7	6	4	6	6	6	6	6	6	5	6	5	6	5	48.5876288832259	5	6	6.2
2	1	1	2	4	1	8	1	3	3	7	7	7	7	7	7	7	7	7	7	7	7	7	7	7	7	7	7	7	7	7	7	7	7	7	7	7	7	7	7	7	7	7	7	7	7	50.6511579117033	7	7	7
1	1	1	2	4	1	5	1	3	3	6	6	6	6	6	6	6	6	6	6	6	6	6	6	6	2	2	2	6	6	6	6	6	6	6	6	6	6	6	6	6	6	6	6	6	6	46.2309241527889	6	6	6
1	1	1	2	4	1	3	1	2	2	7	7	6	6	6	7	5	6	6	6	7	6	6	6	6	4	5	4	5	5	6	6	6	6	6	6	6	6	6	6	6	6	6	7	7	7	48.4543794896462	6.4	6	6.2
2	1	1	2	4	1	3	1	3	3	4	4	4	4	4	7	7	7	7	4	7	7	7	7	7	5	5	5	6	5	5	5	5	6	5	6	5	5	5	5	5	5	5	6	5	5	51.2818993351388	4	6.4	7
1	1	1	2	4	1	4	1	3	3	6	6	4	3	5	6	4	4	6	4	5	4	4	4	4	3	5	2	3	5	5	3	4	3	3	4	3	3	3	3	3	4	5	4	5	5	49.3405602848722	4.8	4.8	4.2
1	1	1	2	4	1	3	1	3	3	6	6	6	6	6	6	6	6	6	6	6	6	6	6	6	6	6	6	6	6	6	6	6	6	6	6	6	6	6	6	6	6	6	6	6	6	50.8127697301203	6	6	6
2	1	1	2	4	2	8	2	5	5	6	6	6	6	5	5	5	5	5	5	6	6	5	5	5	5	5	5	5	5	5	5	6	5	5	5	5	5	5	5	5	5	5	5	5	5	51.5969983169248	5.8	5	5.4
1	1	1	2	4	1	3	1	2	2	2	2	2	2	2	2	2	2	2	2	2	2	2	2	2	2	2	2	2	2	2	2	2	2	2	2	2	2	2	2	2	2	2	2	2	2	42.1535627349949	2	2	2
1	1	1	2	4	1	3	1	3	2	6	4	6	4	4	5	5	5	5	5	4	4	4	4	4	4	4	4	4	4	4	4	4	4	4	4	4	4	4	4	4	4	4	4	4	4	48.9118933011866	4.8	5	4
1	1	1	2	4	2	3	1	3	2	4	4	4	4	4	4	4	4	4	4	4	4	4	4	4	4	4	4	4	4	4	4	4	4	4	4	4	4	4	4	4	4	4	4	4	4	50.7119465025766	4	4	4
2	1	1	2	4	2	3	1	4	4	6	6	6	5	5	6	6	6	5	5	6	6	6	6	6	6	6	6	6	6	6	6	6	6	6	6	6	6	6	6	6	6	6	5	5	6	50.3665529137286	5.6	5.6	6
2	1	1	2	4	2	3	1	3	3	4	4	4	4	4	4	4	4	4	4	4	4	4	4	4	4	4	4	4	4	4	4	4	4	4	4	4	4	4	4	4	4	4	4	4	4	52.6126032907272	4	4	4
1	1	1	2	4	2	3	2	3	3	5	5	5	5	5	5	5	5	5	5	4	4	4	4	4	6	6	6	6	6	6	6	5	5	6	5	5	6	6	6	6	5	5	5	5	5	45.313648279428	5	5	4
1	1	1	2	4	1	4	1	3	3	7	6	6	6	6	6	5	4	5	6	5	6	5	6	4	6	5	3	6	5	6	5	5	4	3	5	6	4	5	5	6	5	3	5	4	3	49.5133677853668	6.2	5.2	5.2
2	2	1	3	1	5	3	1	4	3	7	7	7	7	7	7	7	7	7	7	7	7	7	7	7	7	7	7	7	7	7	7	7	7	7	7	7	7	7	7	7	7	7	7	7	7	50.8573233430277	7	7	7
1	2	2	1	1	4	3	2	3	3	4	4	4	4	5	4	4	4	4	4	5	5	5	4	5	4	4	4	4	4	4	4	5	5	5	4	4	4	4	4	4	4	4	4	4	4	51.2171003212236	4.2	4	4.8
2	2	2	2	1	6	4	2	4	4	5	5	4	5	4	5	5	5	5	5	5	6	6	6	6	5	5	5	5	5	6	4	5	5	5	5	5	5	5	5	5	5	5	5	5	5	54.1955182906596	4.6	5	5.8
1	4	2	4	3	3	4	1	2	2	6	5	1	1	1	5	7	7	7	7	7	7	7	7	7	6	7	7	7	7	7	1	7	7	4	7	7	7	7	7	6	6	6	7	7	7	46.5314337222019	2.8	6.6	7
1	3	2	3	1	6	3	1	3	3	2	3	1	1	2	4	3	7	6	5	5	1	1	1	1	4	1	4	7	7	4	4	4	2	1	3	2	2	2	3	4	4	1	1	1	1	51.6823625263272	1.8	5	1.8
2	1	1	2	4	1	3	1	3	3	5	4	4	4	4	4	4	4	4	4	4	4	4	4	4	4	4	4	4	4	4	4	4	4	4	4	4	4	4	4	4	4	4	4	4	4	50.6779267878394	4.2	4	4
1	2	2	2	1	5	3	2	3	3	7	7	6	6	6	6	6	7	6	6	6	7	7	7	7	6	7	7	7	7	6	6	6	6	6	6	6	6	6	6	6	6	7	7	7	7	50.1190687981656	6.4	6.2	6.8
2	2	1	2	1	2	3	2	3	2	6	6	6	6	6	6	6	6	6	6	6	6	6	6	6	6	6	6	6	6	6	6	6	6	6	6	6	6	6	6	6	6	6	6	6	6	54.5595828912716	6	6	6
2	2	2	3	1	6	3	1	5	5	7	7	7	6	6	7	7	7	7	7	6	6	7	6	7	4	4	4	4	6	6	6	6	4	4	6	6	6	6	6	6	6	6	6	6	6	49.5837053965947	6.6	7	6.4
2	1	1	2	1	5	4	1	3	3	6	6	6	6	6	7	7	7	6	6	6	4	6	6	6	4	5	5	6	7	5	5	5	4	3	4	5	5	5	5	5	6	6	4	4	4	48.59345851248	6	6.6	5.6
2	5	2	1	6	4	2	1	3	3	6	6	6	6	6	6	6	6	6	6	6	6	6	6	6	6	6	6	6	6	6	6	6	6	6	6	6	6	6	6	6	6	6	6	6	6	45.5037246867176	6	6	6
1	1	1	2	3	5	7	2	3	2	6	6	5	6	6	6	5	6	6	5	5	5	4	6	6	6	6	5	4	5	6	7	6	5	5	5	5	5	6	5	6	6	5	4	5	6	51.0039773592694	5.8	5.6	5.2
2	2	2	2	5	3	3	1	3	2	4	4	4	4	4	4	4	4	4	4	4	4	4	4	4	4	4	4	4	4	4	4	4	4	4	4	4	4	4	4	4	4	4	4	4	4	40.8109691458862	4	4	4
2	1	1	3	4	1	3	1	3	3	5	4	6	4	6	5	6	4	5	6	5	5	5	6	4	5	6	6	5	5	5	4	5	4	5	5	5	4	5	5	5	5	5	4	5	5	51.2252816049071	5	5.2	5
2	1	1	2	1	4	5	1	2	2	6	6	6	6	6	6	6	6	6	6	6	6	6	6	6	6	6	6	6	6	6	6	6	6	6	6	6	6	6	6	6	6	6	6	6	6	51.4596170871108	6	6	6
1	1	1	2	1	5	4	1	2	2	6	6	6	6	6	6	6	6	6	6	6	6	6	6	6	6	6	6	6	6	6	6	6	6	6	6	6	6	6	6	6	6	6	6	6	6	51.7036287387588	6	6	6
2	1	2	2	1	3	3	1	4	2	4	4	4	4	4	4	4	5	3	5	6	6	5	2	5	3	5	3	5	3	2	5	3	5	5	5	5	5	2	2	5	2	4	5	5	5	47.7040699953927	4	4.2	4.8
1	2	2	2	1	6	3	1	3	3	7	6	6	5	6	7	7	7	6	6	6	6	6	6	6	6	6	6	6	6	6	6	7	6	6	7	7	6	6	6	6	6	7	6	6	7	49.3396571916288	6	6.6	6
2	1	1	2	1	4	3	1	2	2	7	6	6	6	6	6	6	6	6	6	6	6	6	6	6	6	6	6	6	6	6	6	6	6	6	6	6	6	6	6	6	6	6	6	6	6	46.5016349546183	6.2	6	6
2	1	1	2	1	5	4	2	3	3	6	6	6	4	6	7	7	7	7	7	6	6	6	6	6	6	6	6	6	6	6	6	6	6	6	6	6	6	6	6	6	6	6	6	6	6	46.1805259369632	5.6	7	6
2	2	2	1	1	6	3	3	3	3	7	6	6	6	6	7	7	7	6	7	6	7	7	7	6	7	7	7	7	7	7	7	7	7	7	6	6	7	7	7	7	7	7	7	7	7	44.6853861245352	6.2	6.8	6.6
2	2	1	2	1	4	3	1	4	3	6	6	6	6	6	6	6	6	6	6	6	6	6	7	6	5	6	5	6	6	6	6	5	5	6	6	6	6	6	5	6	6	6	5	5	5	47.7037576219041	6	6	6.2
2	1	1	2	4	3	4	1	4	5	6	3	2	2	5	6	6	4	6	6	6	6	6	4	6	3	5	5	3	3	5	5	5	5	5	6	6	6	6	6	6	6	6	6	6	6	48.4744679299482	3.6	5.6	5.6
2	1	1	2	1	4	3	3	5	5	6	5	7	7	2	5	6	2	7	7	2	4	4	2	1	1	2	3	7	6	7	4	7	3	5	7	5	5	4	7	6	4	5	7	2	5	50.4325162922922	5.4	5.4	2.6
1	2	1	3	1	6	4	4	3	2	4	4	4	4	4	4	4	4	4	4	4	4	4	4	4	4	4	4	4	4	4	4	4	4	4	4	4	4	4	4	4	4	4	4	4	4	52.1845584704781	4	4	4
2	1	1	2	1	5	3	1	3	3	7	7	7	7	7	7	7	7	7	7	7	7	7	7	7	7	7	7	7	7	7	7	7	7	7	7	7	7	7	7	7	7	7	7	7	7	53.1014558861923	7	7	7
2	2	1	3	1	5	3	1	2	2	6	6	6	6	6	7	6	6	6	6	6	6	6	6	6	6	6	6	6	6	6	6	6	6	6	6	6	7	6	6	6	5	6	6	6	6	48.6273345339211	6	6.2	6
1	5	2	3	6	6	3	1	2	2	6	5	5	5	5	5	5	5	5	5	5	5	5	5	5	5	5	5	5	5	5	5	5	5	5	5	5	5	5	5	5	5	5	6	6	6	46.5185373771209	5.2	5	5
2	1	2	2	1	3	5	2	3	2	4	4	4	4	4	4	4	4	4	4	4	4	4	4	4	4	4	4	4	4	4	4	4	4	4	4	4	4	4	4	4	4	4	4	4	4	52.2755243780771	4	4	4
1	3	2	3	1	6	6	1	3	3	4	4	4	4	4	4	4	4	5	5	5	5	6	5	6	5	5	5	4	5	5	5	5	6	5	5	5	5	6	5	5	5	5	6	4	5	52.8572239933681	4	4.4	5.4
2	2	2	2	1	6	3	1	2	2	6	6	6	6	6	6	6	6	6	6	6	6	6	6	6	5	4	5	5	5	6	6	6	6	6	6	6	6	6	6	6	6	6	4	5	5	45.6138911070776	6	6	6
2	2	2	2	1	6	3	2	3	4	7	6	6	6	6	6	6	6	6	6	6	6	6	6	6	6	6	6	6	6	6	6	6	6	5	6	6	6	6	6	6	6	6	6	6	6	52.0508816279985	6.2	6	6
2	1	1	2	1	5	3	1	4	3	7	7	7	6	6	6	5	5	5	5	6	6	6	6	6	6	6	6	6	6	6	6	6	6	6	6	6	6	6	6	6	6	6	6	6	6	49.6890426992577	6.6	5.2	6
2	1	1	2	1	6	5	1	4	2	6	5	6	6	6	6	6	6	6	6	6	5	6	6	6	5	6	5	6	5	6	5	6	5	6	6	5	5	5	5	5	6	6	6	6	6	48.9564984060181	5.8	6	5.8
2	2	2	1	3	5	5	1	2	2	7	6	6	7	7	7	6	7	7	7	7	7	7	7	7	7	6	7	7	7	7	7	7	7	7	7	7	7	7	7	7	7	7	7	7	7	51.0252636697212	6.6	6.8	7
2	1	1	2	1	4	3	2	4	4	6	6	6	5	5	6	6	6	6	6	5	5	5	5	4	6	6	6	6	6	6	5	5	5	6	6	6	6	6	6	6	6	6	6	6	6	54.2493979422117	5.6	6	4.8
1	1	1	2	3	1	3	1	3	3	6	5	5	7	7	5	5	5	5	5	7	7	7	7	7	7	7	7	7	7	7	7	7	5	5	7	7	7	7	7	6	7	7	5	7	5	45.7875524747487	6	5	7
1	1	1	2	1	5	3	2	2	2	1	2	3	2	2	3	2	3	3	2	1	2	2	2	2	6	4	6	5	5	5	6	6	5	5	6	5	6	6	5	6	7	6	6	6	5	54.2126727413944	2	2.6	1.8
2	1	1	2	1	4	2	2	5	3	6	6	6	6	6	6	6	6	6	6	6	6	6	6	6	6	6	6	6	6	6	6	6	6	6	6	6	6	6	6	6	6	6	6	6	6	53.5507138166458	6	6	6
1	1	1	2	3	1	3	1	3	3	5	5	5	5	5	5	5	5	5	5	5	5	5	5	5	5	5	5	5	6	5	5	6	5	6	5	6	5	6	5	6	5	6	5	5	6	56.1409559643203	5	5	5
2	1	1	2	4	1	3	1	2	2	5	5	5	5	5	5	5	6	5	5	5	6	5	5	5	6	6	5	5	6	5	5	6	5	5	5	6	6	5	5	6	5	6	5	5	6	51.6897970472179	5	5.2	5.2
1	1	1	2	4	2	2	1	3	2	7	7	7	7	7	7	5	6	7	7	7	6	7	7	7	7	7	6	7	7	7	6	6	6	4	7	7	7	6	6	6	7	7	6	6	6	48.45874283961	7	6.4	6.8
2	3	2	3	1	5	3	1	2	3	7	4	6	6	6	6	6	6	6	6	6	6	6	6	6	5	5	6	5	6	6	6	6	6	6	6	6	6	6	6	6	6	6	6	6	6	52.9175610497944	5.8	6	6
1	1	3	1	1	1	1	1	3	3	7	7	7	7	7	7	7	7	7	7	7	7	6	3	5	6	5	5	5	3	6	5	5	3	5	7	6	5	6	5	5	5	6	6	6	6	57.0837414930479	7	7	5.6
1	2	1	2	4	1	3	1	2	2	1	1	1	1	1	1	1	1	1	1	1	1	1	1	1	1	1	1	1	1	1	1	1	1	1	1	1	1	1	1	1	1	1	1	1	1	44.3928333468438	1	1	1
1	1	1	2	4	2	3	1	2	2	6	6	5	6	6	6	5	6	6	5	5	6	5	5	6	5	6	5	5	6	5	5	6	5	6	6	5	6	6	5	6	6	5	6	6	5	51.869987966175	5.8	5.6	5.4
1	1	1	2	4	1	3	1	2	2	4	4	4	4	4	4	4	4	4	4	6	6	6	6	6	6	6	6	6	6	6	6	6	6	6	6	6	6	6	6	6	6	6	6	6	6	46.4021849847472	4	4	6
2	4	2	2	1	6	8	2	2	2	7	7	7	7	7	7	7	7	7	7	7	7	7	7	7	7	7	7	7	7	7	7	7	7	7	7	7	7	7	7	7	7	7	7	7	7	47.6062793985944	7	7	7
2	1	1	2	1	4	3	2	5	5	7	7	7	7	7	7	7	7	7	7	7	7	7	7	7	7	7	7	7	7	7	7	7	7	7	7	7	7	7	7	7	7	7	7	7	7	49.8780735444509	7	7	7
2	4	2	4	1	2	6	1	2	2	1	5	5	5	5	5	5	3	3	5	2	4	5	4	3	3	4	3	3	5	1	4	5	3	5	1	4	3	4	3	5	3	5	3	5	3	50.382062093461	4.2	4.2	3.6
1	1	1	2	4	2	8	2	3	3	6	6	6	6	6	6	6	6	6	6	6	6	6	6	6	6	6	6	6	6	6	6	6	6	6	6	6	6	6	6	6	6	6	6	6	6	49.1063790690368	6	6	6
1	1	1	3	4	1	3	1	3	3	7	6	6	5	6	7	7	7	7	7	7	7	7	7	7	6	6	6	7	6	6	6	6	6	6	6	6	6	6	6	6	6	6	6	6	6	45.9557340340669	6	7	7
2	3	2	4	1	4	3	1	3	2	6	5	5	5	5	5	5	5	5	5	5	5	5	5	5	5	5	5	5	5	5	5	5	5	5	5	5	5	5	5	5	5	5	5	5	5	48.2052089237391	5.2	5	5
2	3	2	3	1	6	2	3	5	5	7	7	7	7	7	7	7	7	7	6	7	7	7	7	7	5	6	6	6	7	7	6	6	6	6	7	7	7	7	7	7	7	7	7	7	7	53.7115828632691	7	6.8	7
1	3	2	3	1	6	5	1	2	2	7	7	7	7	7	7	7	7	7	7	7	7	7	7	7	7	7	7	7	7	7	7	7	7	7	7	7	7	7	7	7	7	7	7	7	7	50.196120653485	7	7	7
2	3	2	3	1	6	5	3	5	5	6	6	6	6	6	6	6	6	6	6	6	6	6	6	6	6	6	6	6	6	6	6	6	6	6	6	6	6	6	6	6	6	6	6	6	6	56.5180991456439	6	6	6
2	1	1	2	1	3	7	1	4	4	6	4	3	3	4	4	4	4	4	4	4	4	4	4	4	4	4	3	3	6	4	3	3	3	2	4	4	4	4	4	4	4	5	4	6	4	48.6767935622777	4	4	4
2	2	1	2	1	6	5	3	4	4	6	6	6	6	6	6	6	6	6	6	6	6	6	6	6	6	6	6	6	6	6	6	6	6	6	6	6	6	6	6	6	6	6	6	6	6	46.5695055847284	6	6	6
1	3	2	2	1	6	3	2	3	3	6	6	5	6	7	6	6	6	6	7	7	7	7	6	6	6	6	6	7	7	6	7	6	6	7	7	7	6	7	7	7	6	7	7	7	6	47.657971213663	6	6.2	6.6
2	3	2	2	1	5	3	2	4	4	7	7	7	7	7	7	7	7	7	7	7	7	7	7	7	7	7	7	7	7	7	7	7	7	7	7	7	7	7	7	7	7	7	7	7	7	52.9358161052377	7	7	7
2	2	2	1	1	6	3	3	4	2	7	7	7	7	7	7	7	7	7	7	7	7	7	7	7	7	7	7	7	7	7	7	7	7	7	7	7	7	7	7	7	7	7	7	7	7	54.6469357909534	7	7	7
1	4	2	1	1	6	3	1	3	2	6	6	6	6	6	6	6	6	6	6	6	6	6	6	6	6	6	6	6	6	6	6	6	6	6	6	6	6	6	6	6	6	6	6	6	6	50.201206140592	6	6	6
2	4	2	2	1	6	3	6	5	5	5	5	4	3	4	6	6	3	5	5	4	5	4	4	5	4	5	5	5	5	5	3	5	4	4	4	5	4	5	4	4	4	5	4	5	4	47.8032118028868	4.2	5	4.4
2	4	2	2	1	6	3	1	2	2	6	4	4	7	4	6	6	4	4	4	4	4	4	4	6	4	6	5	6	7	6	6	4	4	4	6	5	6	6	6	6	6	6	5	5	5	51.9743423614226	5	4.8	4.4
2	3	2	2	1	5	5	1	4	5	7	7	7	7	7	7	7	7	7	7	7	7	7	7	7	7	7	7	7	7	7	7	7	7	7	7	7	7	7	7	7	7	7	7	7	7	48.6879532653216	7	7	7
1	2	2	2	1	5	5	3	4	4	7	7	7	7	7	7	7	7	7	7	7	7	7	7	7	7	7	7	7	7	7	7	7	7	7	7	7	7	7	7	7	7	7	7	7	7	46.0622880083316	7	7	7
1	3	2	3	1	6	3	1	2	2	6	6	6	6	6	6	6	6	6	6	6	6	6	6	6	6	6	6	6	6	6	6	6	6	6	6	6	6	6	6	6	6	6	6	6	6	51.1886998872787	6	6	6
2	3	2	2	1	6	3	2	5	5	6	5	6	6	5	6	5	6	5	7	6	5	6	7	6	6	7	5	6	7	6	7	6	7	6	6	7	6	7	6	7	6	7	7	6	7	46.9301873523504	5.6	5.8	6
2	3	2	2	1	3	5	1	3	3	7	7	6	6	6	7	7	7	7	7	7	7	7	7	7	6	6	7	7	7	7	7	7	7	7	7	7	7	7	7	7	6	6	6	6	6	51.7665617559811	6.4	7	7
1	3	2	2	3	6	3	6	5	5	7	7	7	7	7	7	7	7	7	7	7	7	7	7	7	6	7	7	7	7	7	7	7	7	7	7	7	7	7	7	7	7	7	7	7	7	50.4812568353681	7	7	7
2	3	2	2	1	5	4	6	5	5	7	6	7	7	7	7	6	6	6	6	6	6	6	6	6	5	6	6	6	6	5	6	5	6	7	6	7	5	6	7	6	6	7	6	6	7	53.5805457418986	6.8	6.2	6
2	3	2	1	3	5	8	1	2	3	7	7	7	7	7	7	7	7	7	7	7	7	7	7	7	7	7	7	7	7	7	7	7	7	7	7	7	7	7	7	7	7	7	7	7	7	49.7333329410842	7	7	7
2	2	2	1	1	3	8	2	4	2	6	3	7	3	3	5	5	5	5	5	5	5	6	6	6	6	6	6	6	6	6	6	6	6	6	6	6	6	6	6	6	6	6	6	6	6	53.0206597941835	4.4	5	5.6
2	3	2	2	1	5	3	2	3	4	6	6	6	6	6	6	6	6	6	6	6	6	6	6	6	7	7	7	7	7	7	7	7	7	7	7	7	7	7	7	7	6	6	6	6	6	51.4097066241851	6	6	6
1	4	2	3	1	6	1	2	5	5	6	7	7	7	7	6	7	7	7	7	7	7	7	7	7	7	7	7	7	7	7	7	7	2	7	6	7	7	6	6	7	7	7	6	6	6	47.9945872707365	6.8	6.8	7
2	3	2	2	1	6	3	2	3	3	7	7	6	6	6	7	7	7	7	7	7	7	7	7	7	7	7	6	7	7	7	7	7	7	7	7	7	7	7	7	7	7	7	7	7	7	52.1253269799951	6.4	7	7
1	4	2	2	3	6	7	1	2	2	7	7	7	7	7	7	7	7	7	7	7	7	7	7	7	7	7	7	7	7	7	7	7	7	7	7	7	7	7	7	7	7	7	7	7	7	52.486572808188	7	7	7
1	3	2	1	1	6	3	2	4	3	7	5	6	7	6	7	6	7	5	4	6	6	6	6	6	1	6	5	6	6	6	1	4	1	4	6	6	6	6	6	6	6	6	6	6	6	49.8622332378233	6.2	5.8	6
1	3	2	2	3	6	5	2	4	3	6	5	5	5	5	5	5	5	5	5	5	5	5	5	5	5	5	5	5	5	5	5	5	5	5	5	5	5	5	5	5	5	5	5	5	5	50.1228861416705	5.2	5	5
2	2	2	2	1	4	3	2	5	4	7	7	7	7	7	7	7	7	7	7	7	7	7	7	7	7	7	7	7	7	7	7	7	7	7	7	7	7	7	7	7	7	7	7	7	7	48.974664680884	7	7	7
1	2	2	1	1	6	3	2	5	4	7	7	7	7	7	7	7	7	7	7	7	7	7	7	7	7	7	7	7	7	7	7	7	7	7	7	7	7	7	7	7	7	7	7	7	7	54.3236950946639	7	7	7
2	3	2	2	1	6	3	2	5	5	7	7	7	7	7	7	7	7	7	7	7	7	7	7	7	7	7	7	7	7	7	7	7	7	7	7	7	7	7	7	7	7	7	7	7	7	48.9399969063147	7	7	7
1	3	3	3	1	6	2	2	3	4	6	6	6	6	6	7	5	7	7	7	7	7	7	7	7	5	7	7	7	7	7	7	7	7	7	7	7	7	7	7	7	7	7	7	7	7	51.4564415019516	6	6.6	7
1	2	1	1	1	4	5	1	2	2	4	5	4	4	3	4	4	4	4	4	3	3	4	5	3	3	4	4	2	4	5	3	5	3	4	4	4	4	4	4	4	4	4	4	4	4	48.5138933300838	4	4	3.6
2	3	2	2	1	6	4	1	4	2	6	6	6	5	5	5	5	5	5	5	5	5	5	5	5	2	5	5	5	5	5	5	5	5	5	5	5	5	5	5	5	5	5	5	5	5	49.1643286228563	5.6	5	5
1	1	1	2	1	6	3	1	3	5	7	7	7	7	7	7	7	7	7	7	7	7	7	7	7	7	7	7	7	7	7	7	7	7	7	7	7	7	7	7	7	7	7	7	7	7	54.028157046704	7	7	7
1	3	2	2	1	6	3	1	3	3	7	7	7	7	7	7	7	7	7	7	7	7	7	7	7	7	7	7	7	7	7	7	7	7	7	7	7	7	7	7	7	7	7	7	7	7	49.0306010786829	7	7	7
1	4	2	4	3	3	3	2	3	2	4	3	3	3	3	3	3	3	3	3	3	3	3	3	3	3	3	3	3	3	3	4	4	4	4	3	4	4	3	4	3	3	4	3	3	3	54.7069432610114	3.2	3	3
1	2	2	3	1	5	3	1	2	2	7	7	7	7	7	7	7	7	7	7	7	7	7	7	7	5	6	6	6	7	6	6	7	7	6	7	7	7	7	7	6	7	7	7	7	6	49.9303604773795	7	7	7
2	2	2	1	3	4	3	2	3	2	7	7	7	7	7	7	7	7	7	7	7	7	7	7	7	7	7	7	7	7	7	7	7	7	7	7	7	7	7	7	7	7	7	7	7	7	48.1683610045365	7	7	7
1	4	2	3	1	6	3	3	4	4	7	7	7	7	7	7	7	7	7	7	7	7	7	7	7	7	7	7	7	7	7	7	7	7	7	7	7	7	7	7	7	7	7	7	7	7	49.8341194803677	7	7	7
1	2	1	3	1	4	7	1	3	2	6	5	5	6	6	6	6	6	7	6	6	6	6	6	6	6	6	5	6	6	6	6	6	5	6	6	6	6	6	6	6	6	6	6	4	4	56.3957824794428	5.6	6.2	6
2	6	2	2	6	6	3	1	2	3	7	7	7	7	7	7	7	7	7	7	7	7	7	7	7	5	7	7	7	7	7	5	7	7	6	7	7	7	7	7	7	7	7	7	7	7	51.6134017638265	7	7	7
1	3	3	1	3	6	3	4	3	3	7	6	6	7	7	7	6	7	6	7	7	7	6	7	7	7	7	6	7	7	7	6	7	7	7	7	4	6	5	7	7	6	5	4	7	7	52.814447101797	6.6	6.6	6.8
1	3	2	3	1	6	7	1	2	2	6	6	6	6	4	6	6	6	6	6	6	6	6	6	6	5	6	6	6	6	6	6	6	6	6	6	6	6	6	6	6	6	6	6	6	6	53.4924892693595	5.6	6	6
2	3	2	3	1	6	3	4	5	5	6	5	3	4	6	6	5	6	4	4	5	4	5	5	6	6	6	6	6	6	6	6	6	6	6	6	6	6	6	6	6	6	6	6	6	6	52.7514854279919	4.8	5	5
1	3	2	2	1	6	3	1	2	2	6	2	4	5	5	4	3	3	3	3	3	3	3	3	3	3	3	3	3	3	3	3	3	3	3	3	3	3	3	3	3	3	3	3	3	3	51.4429429823938	4.4	3.2	3
2	3	2	3	1	6	3	3	5	5	7	7	7	7	7	7	7	7	7	7	7	7	7	7	7	7	7	7	7	7	7	7	7	7	7	7	7	7	7	7	7	7	7	7	7	7	50.5640575104071	7	7	7
1	3	1	2	3	6	3	1	4	4	6	5	5	5	6	6	5	5	5	6	6	6	6	6	6	5	6	6	6	6	6	5	6	5	5	6	6	5	6	5	6	6	6	5	5	5	53.3575741504979	5.4	5.4	6
1	2	2	2	1	4	5	2	3	2	7	6	6	6	6	6	7	6	6	6	6	6	6	6	6	6	6	5	5	5	7	7	6	6	5	6	6	6	6	6	5	7	5	6	6	6	48.3620179263879	6.2	6.2	6
1	6	2	3	6	6	3	6	2	2	7	5	7	6	7	6	6	7	7	7	7	7	6	7	6	7	6	6	7	6	6	7	7	7	7	6	7	6	7	6	7	6	6	7	7	6	50.4121966889554	6.4	6.6	6.6
2	3	2	1	1	4	4	3	4	3	6	6	6	6	6	6	6	6	6	6	6	6	6	6	6	6	6	6	6	6	6	6	6	6	6	6	6	6	6	6	6	6	6	6	6	6	51.7551249386472	6	6	6
2	3	2	3	1	6	2	3	4	4	6	6	5	6	6	6	6	6	5	6	6	5	6	6	6	5	6	5	6	6	6	6	5	3	3	5	6	6	6	5	5	6	6	5	5	5	55.2729319413478	5.8	5.8	5.8
1	3	2	3	1	6	3	1	2	3	6	5	5	6	5	7	6	6	6	7	6	6	6	6	6	6	6	6	6	6	6	6	6	6	6	6	6	6	6	6	6	6	6	6	6	6	53.0384918317776	5.4	6.4	6
1	3	2	3	1	6	3	1	3	3	7	7	7	7	7	7	7	7	7	7	7	7	7	7	7	7	7	7	7	7	7	7	7	7	7	7	7	7	7	7	7	7	7	7	7	7	51.1748964522893	7	7	7
2	3	2	3	3	3	3	2	4	4	7	6	1	5	7	7	6	7	6	7	7	6	7	7	7	5	7	7	7	7	7	7	7	7	7	7	7	7	7	7	7	7	7	7	7	7	47.7072966210968	5.2	6.6	6.8
2	2	1	2	1	3	3	1	3	2	6	5	6	6	6	6	6	6	6	6	6	6	6	6	6	6	6	6	6	6	6	6	6	6	6	6	6	6	6	6	6	6	6	6	6	6	52.2233973409649	5.8	6	6
2	2	1	2	1	4	3	1	2	2	6	6	6	6	6	6	6	6	6	6	6	6	6	6	6	6	6	6	6	6	6	6	6	6	6	6	6	6	6	6	6	6	6	6	6	6	47.4175007716438	6	6	6
2	3	2	2	3	3	3	1	3	3	7	7	7	7	7	7	7	7	7	7	7	7	7	7	7	7	7	7	7	7	7	7	7	7	7	7	7	7	7	7	7	7	7	7	7	7	50.9937950623899	7	7	7
2	2	2	1	2	2	5	3	5	5	7	7	7	7	7	7	7	7	7	7	7	7	7	7	7	7	7	7	7	7	7	7	7	7	7	7	7	7	7	7	7	7	7	7	7	7	49.8566254797987	7	7	7
2	5	2	3	6	6	3	2	4	4	6	6	6	5	6	6	6	6	5	5	6	6	6	7	6	5	6	6	6	6	6	5	5	5	5	6	6	6	6	6	6	6	6	5	5	5	50.7370552344436	5.8	5.6	6.2
1	3	2	3	1	6	3	2	3	3	6	6	5	6	5	5	6	5	5	4	6	6	5	5	6	5	5	6	6	5	6	5	5	6	5	6	5	5	5	6	5	6	5	5	6	6	48.2228861555654	5.6	5	5.6
1	3	2	2	1	6	3	1	2	2	7	7	7	7	7	7	7	7	7	7	7	7	7	7	7	7	7	7	7	7	7	7	7	7	7	7	7	7	7	7	7	7	7	7	7	7	53.5105409577418	7	7	7
1	3	2	1	1	6	3	2	3	2	5	4	6	6	6	7	7	7	7	7	6	6	6	6	6	6	6	6	6	6	6	6	6	6	6	6	6	6	6	6	6	6	6	6	6	6	52.448827621236	5.4	7	6
1	2	2	3	1	6	3	1	3	3	7	7	6	6	7	6	5	6	6	6	7	7	7	7	6	4	6	5	6	6	6	5	6	4	4	6	6	6	7	7	7	6	6	7	7	7	48.042973233361	6.6	5.8	6.8
2	5	4	3	2	6	3	1	2	2	4	4	4	4	4	4	4	4	4	4	5	5	5	5	5	5	5	5	5	5	5	5	5	5	5	5	5	5	5	5	5	6	5	5	5	5	50.9828437275758	4	4	5
1	3	2	2	1	6	3	1	2	2	7	7	7	7	7	7	7	7	7	7	7	7	7	7	7	7	7	7	7	7	7	7	7	7	7	7	7	7	7	7	7	7	7	7	7	7	51.0281475232474	7	7	7
2	2	2	3	1	4	3	2	5	5	7	7	7	7	7	7	7	7	7	7	7	7	7	7	7	7	7	7	7	7	7	7	7	7	7	7	7	7	7	7	7	7	7	7	7	7	48.2820851430608	7	7	7
1	3	2	3	1	6	3	1	2	2	7	6	7	3	7	7	7	7	7	7	6	3	5	6	6	5	6	5	6	7	6	4	4	4	3	6	6	7	7	6	7	6	6	5	5	6	49.9973856918483	6	7	5.2
1	1	1	3	4	2	3	1	3	3	5	6	3	6	6	6	6	6	6	6	6	6	6	6	6	5	5	5	5	5	6	6	6	6	6	6	6	6	6	6	6	6	6	6	6	6	54.7780351067699	5.2	6	6
1	3	2	3	6	6	3	1	2	2	2	2	2	2	2	2	2	2	2	2	2	2	2	2	2	2	2	2	2	2	2	2	2	2	2	2	2	2	2	2	2	2	2	2	2	2	52.7526822349035	2	2	2
2	3	2	3	1	6	3	2	5	5	6	6	5	5	6	7	6	6	6	6	6	5	5	5	5	4	5	6	5	6	6	6	5	4	3	6	5	6	6	6	6	6	6	6	6	6	48.9149465879152	5.6	6.2	5.2
2	3	2	3	1	6	5	5	5	5	7	6	6	6	6	5	5	6	5	6	6	5	5	5	6	4	5	4	6	6	6	5	6	4	5	6	6	6	6	6	6	6	6	6	6	6	51.0433985041508	6.2	5.4	5.4
2	2	1	2	1	5	3	1	3	3	7	7	7	7	7	7	7	7	7	7	7	7	7	7	7	7	7	7	7	7	7	7	7	7	7	7	7	7	7	7	7	7	7	7	7	7	50.6212310644682	7	7	7
2	2	1	3	1	4	3	1	3	3	7	6	7	7	6	6	5	6	6	6	6	6	6	6	6	6	6	6	5	6	7	6	6	4	4	6	6	6	6	6	6	6	6	6	6	6	55.5385278892981	6.6	5.8	6
1	1	1	2	1	6	5	1	2	2	6	6	5	6	6	5	5	5	5	5	5	4	5	5	5	5	5	5	5	6	5	4	5	4	4	5	5	6	6	6	6	6	6	6	6	6	49.8533811288288	5.8	5	4.8
2	2	2	3	1	5	3	2	3	2	6	6	6	6	6	6	6	6	5	5	5	5	5	5	5	5	5	4	5	5	4	6	6	4	4	5	5	5	5	5	5	5	5	5	6	5	45.2704936903385	6	5.6	5
2	1	1	2	4	2	3	1	2	2	7	6	6	6	5	6	6	6	6	6	6	6	6	6	6	5	6	7	5	5	6	5	5	5	4	6	6	6	6	6	6	6	6	6	6	6	45.6025749277592	6	6	6
2	3	2	2	1	6	3	1	4	4	1	5	5	5	5	6	6	6	6	6	6	6	6	6	6	4	6	6	7	7	6	6	5	4	5	6	6	6	6	6	6	6	6	6	6	6	51.663453389362	4.2	6	6
1	3	2	3	1	6	3	1	2	2	7	7	7	7	7	4	7	7	7	7	7	7	7	7	7	4	4	4	4	4	7	4	7	7	7	7	7	7	7	7	7	7	7	4	7	4	50.6765281740577	7	6.4	7
2	1	1	2	4	2	4	1	4	4	6	4	6	5	4	5	6	4	6	6	6	6	6	6	5	5	5	5	5	5	5	5	5	4	4	5	5	5	5	5	5	6	6	6	6	6	53.1901671702799	5	5.4	5.8
1	2	1	2	1	6	3	1	2	2	3	5	3	3	5	5	5	5	5	5	5	5	5	5	5	3	3	5	5	3	5	5	5	5	3	3	3	3	5	4	5	4	4	3	5	4	48.8748422349488	3.8	5	5
2	1	1	2	4	2	3	1	3	3	6	6	6	6	6	6	6	6	6	6	6	6	6	6	6	6	6	6	6	6	6	6	6	6	6	6	6	6	6	6	6	6	6	6	6	6	45.6723910181928	6	6	6
2	1	1	3	4	1	3	2	5	5	7	5	4	4	5	6	5	5	5	4	5	4	4	4	6	4	4	5	6	5	6	6	6	4	6	5	6	5	5	5	5	5	6	5	5	5	51.0516500142176	5	5	4.6
1	2	2	3	1	6	3	1	2	2	7	7	7	7	7	7	7	7	7	7	7	7	7	7	7	7	7	7	7	7	7	7	7	7	7	7	7	7	7	7	7	7	7	7	7	7	52.4276342855025	7	7	7
1	2	2	2	1	6	3	1	2	5	7	3	5	6	7	6	7	7	6	6	6	6	6	6	6	3	5	6	5	5	6	5	6	4	4	5	5	5	5	5	5	6	6	6	6	6	48.8906880811738	5.6	6.4	6
2	2	2	2	1	6	5	2	5	5	7	7	7	7	6	7	7	7	7	7	7	7	7	7	7	7	7	7	7	7	7	7	7	7	7	7	7	7	7	7	7	7	7	7	7	7	52.1130837261036	6.8	7	7
2	3	2	1	1	4	3	5	4	4	6	6	4	4	4	4	4	4	4	4	6	4	4	4	4	4	4	4	4	6	6	5	4	4	4	5	5	6	5	5	5	6	6	6	6	6	48.6126467140386	4.8	4	4.4
1	1	1	2	4	1	3	1	3	2	7	6	6	6	7	7	5	7	7	7	7	7	7	6	6	7	7	7	7	6	6	7	6	6	6	7	7	6	6	5	6	6	6	6	7	7	49.3643379692048	6.4	6.6	6.6
2	1	1	2	1	4	3	2	3	5	7	7	7	7	7	7	7	7	7	7	7	7	7	7	7	7	7	7	7	7	7	7	4	4	4	7	7	7	7	7	7	7	7	4	4	4	47.4852776000841	7	7	7
1	3	2	3	1	6	3	1	3	3	6	7	6	7	6	6	7	6	7	6	7	6	7	6	7	6	7	6	7	6	6	7	6	7	6	6	7	6	7	6	7	6	7	6	7	6	55.186673294949	6.4	6.4	6.6
1	3	2	2	1	6	4	1	3	3	7	7	7	7	7	6	6	6	6	7	7	7	7	7	7	7	7	7	7	7	6	6	6	6	6	6	6	6	6	6	6	6	6	6	7	7	57.092708016443	7	6.2	7
2	2	2	2	1	6	3	5	5	5	6	6	5	6	6	6	6	6	6	6	6	6	6	6	6	4	4	4	4	6	5	6	5	5	5	5	4	4	5	5	5	5	5	5	5	5	49.1126937206623	5.8	6	6
2	3	2	3	1	6	3	1	3	3	6	6	6	7	6	6	6	6	6	6	6	6	6	6	6	3	4	4	5	6	6	6	6	4	4	6	6	6	6	6	6	5	6	4	4	4	49.0675556226407	6.2	6	6
1	2	2	2	1	6	3	1	2	2	7	6	6	6	6	6	6	6	6	6	6	6	6	6	6	7	6	6	6	7	7	6	6	7	6	6	7	6	6	6	7	7	6	7	6	7	49.0815811390534	6.2	6	6
1	3	2	3	1	6	3	6	5	5	5	6	5	5	5	6	5	5	6	6	5	4	5	5	5	5	5	5	6	6	5	5	5	5	5	5	5	5	5	5	5	6	5	5	5	5	48.3106651739007	5.2	5.6	4.8
2	4	2	4	1	6	3	2	4	4	3	4	1	1	1	4	1	4	4	2	3	1	1	2	3	1	1	1	1	1	1	1	1	2	6	1	1	1	1	1	1	1	2	1	2	1	54.7263477926147	2	3	2
2	2	1	2	1	6	3	3	3	2	6	5	4	5	4	5	5	5	5	5	5	5	5	5	5	5	5	5	5	5	5	5	5	5	5	5	4	4	4	5	4	5	5	4	4	4	48.1050366567296	4.8	5	5
1	2	1	2	1	6	3	1	3	4	6	6	6	5	6	6	6	6	6	6	6	5	5	5	5	4	4	6	5	5	6	5	5	4	4	5	5	5	5	5	5	5	5	4	4	4	48.8944963943375	5.8	6	5.2
2	4	2	3	1	5	3	2	3	3	7	7	7	7	7	7	7	7	7	7	7	7	7	7	7	2	7	7	7	7	6	6	6	6	6	7	7	7	7	7	7	7	7	7	7	7	49.7380222866216	7	7	7
1	4	2	3	1	6	5	1	2	2	4	4	4	4	4	4	4	4	4	4	4	4	4	4	4	4	4	4	4	4	4	4	4	4	4	4	4	4	4	4	4	4	4	4	4	4	55.6734748256833	4	4	4
1	4	2	3	1	6	3	1	2	2	7	5	7	5	6	5	4	4	5	6	5	5	5	6	7	7	7	6	6	7	7	6	7	5	5	5	6	6	7	6	6	5	6	6	7	6	47.3171118345026	6	4.8	5.6
2	2	2	3	1	6	3	4	5	5	7	7	6	6	6	7	6	7	6	5	6	6	6	6	6	6	6	6	6	6	6	6	6	6	6	6	6	6	6	6	6	7	6	6	6	6	47.2351767188146	6.4	6.2	6
1	3	2	3	1	6	8	1	2	2	7	6	6	6	7	7	6	6	6	7	7	7	6	6	6	6	6	6	6	6	6	6	6	7	7	6	6	6	7	7	6	6	6	5	5	6	56.3807333636014	6.4	6.4	6.4
1	2	2	2	1	6	3	5	5	5	7	6	6	6	6	6	6	6	6	6	7	7	7	7	5	7	7	7	7	7	5	5	6	5	6	7	7	7	7	7	7	6	6	6	7	7	46.8123664101329	6.2	6	6.6
2	2	2	3	1	6	3	2	5	5	6	6	6	6	6	6	7	7	7	6	6	6	6	6	6	5	5	5	5	6	6	6	6	6	6	6	6	6	6	6	6	6	6	6	6	6	46.3310596012985	6	6.6	6
2	3	1	3	1	6	3	2	2	2	7	7	6	6	7	7	7	7	7	6	7	7	7	7	7	6	6	6	6	7	6	5	6	4	4	7	7	7	7	7	7	7	7	6	6	6	46.5437050827416	6.6	6.8	7
1	2	1	2	1	6	3	1	3	3	6	6	5	5	5	6	5	5	5	5	5	5	6	6	6	6	6	6	6	6	6	6	6	6	6	6	6	6	6	6	6	6	6	6	6	6	51.3059575392321	5.4	5.2	5.6
1	2	2	2	1	6	3	1	2	2	7	7	7	7	7	7	7	7	7	7	7	7	7	7	7	7	7	7	7	7	7	7	7	7	7	7	7	7	7	7	7	7	7	7	7	7	50.8218714032151	7	7	7
2	3	2	2	1	4	3	1	2	2	7	5	4	5	5	6	5	7	5	5	5	5	5	5	4	3	5	5	5	4	5	4	3	5	4	5	5	5	5	5	5	5	5	5	5	5	48.6860678789673	5.2	5.6	4.8
1	2	1	2	1	5	3	1	2	4	4	5	5	5	5	5	5	5	5	5	6	6	6	6	6	6	6	6	6	6	6	6	6	6	6	5	6	6	6	6	6	6	6	6	6	6	56.8384428382587	4.8	5	6
1	2	2	3	1	6	3	1	2	2	5	6	5	4	4	4	4	4	4	4	5	4	5	4	5	4	5	4	5	5	4	4	5	4	4	4	3	3	3	3	4	3	3	3	4	5	54.3691678655984	4.8	4	4.6
1	3	2	3	1	6	5	2	5	5	7	4	5	5	6	6	6	6	6	6	5	6	5	5	5	4	4	5	6	6	6	5	5	4	4	5	5	5	5	5	5	5	5	5	5	5	51.4668620139916	5.4	6	5.2
2	3	2	3	1	6	3	4	5	5	6	6	7	7	6	7	6	6	6	6	7	6	6	6	6	6	6	6	7	7	7	7	7	6	5	6	6	6	6	6	6	7	7	7	6	6	50.1099549184746	6.4	6.2	6.2
1	3	2	3	1	6	3	1	2	2	7	6	5	6	7	6	7	7	6	6	5	4	4	4	4	5	6	5	7	6	7	3	3	4	4	5	4	5	5	5	4	5	5	4	4	4	46.5623506586153	6.2	6.4	4.2
1	2	2	1	3	6	2	4	5	5	5	3	3	4	6	5	4	3	5	5	4	4	4	3	4	4	4	3	3	3	3	3	3	4	4	4	4	4	4	5	5	5	5	3	5	5	46.9166170412203	4.2	4.4	3.8
1	2	2	2	1	6	3	2	2	2	2	2	2	2	2	2	2	2	2	2	2	2	2	2	2	2	2	2	2	2	2	2	2	2	2	2	2	2	2	2	2	2	2	2	2	2	51.9482987429843	2	2	2
1	3	2	1	1	4	3	2	5	5	6	4	4	4	6	6	4	6	5	3	5	5	5	5	3	6	6	5	6	7	5	4	5	3	1	5	5	5	5	5	5	4	6	6	6	6	50.2145822568344	4.8	4.8	4.6
1	3	2	3	1	6	3	2	3	3	7	5	5	4	5	5	4	5	5	5	6	5	6	6	5	6	5	5	6	5	6	6	5	6	6	5	5	6	5	6	5	5	6	5	6	5	45.3653768331287	5.2	4.8	5.6
1	3	2	4	3	2	3	1	2	2	6	5	5	5	6	6	5	5	5	5	6	5	5	5	5	5	5	5	5	5	6	5	6	5	5	5	5	5	5	6	6	6	6	5	5	4	50.8697165016559	5.4	5.2	5.2
1	1	1	2	4	1	3	1	3	3	5	7	6	5	6	6	5	7	6	7	6	5	5	6	5	6	7	6	7	5	6	5	5	5	4	6	6	5	6	5	5	5	6	5	6	5	51.3268698096969	5.8	6.2	5.4
2	2	2	3	4	3	3	3	5	2	6	4	6	7	6	5	6	7	5	6	6	5	6	6	5	4	6	6	6	7	6	6	4	6	6	6	6	6	6	4	6	6	6	4	6	5	50.6046399939569	5.8	5.8	5.6
2	3	2	2	1	6	4	1	3	3	7	7	7	7	7	7	7	7	7	7	7	7	7	7	7	7	7	7	7	7	7	7	7	7	7	7	7	7	7	7	7	7	7	7	7	7	52.2793202350479	7	7	7
1	3	2	3	1	6	3	1	2	2	6	5	7	5	5	5	5	4	4	4	3	5	3	4	4	3	5	4	4	5	5	3	5	4	5	5	6	6	3	6	6	5	3	5	6	5	50.4606441330439	5.6	4.4	3.8
2	1	3	2	4	5	7	1	3	4	2	2	1	2	2	6	6	5	5	5	5	5	6	5	6	3	3	2	3	3	7	6	6	5	6	4	4	1	1	1	3	7	7	7	7	7	47.1899217035523	1.8	5.4	5.4
1	2	2	2	2	3	1	2	2	3	4	2	3	4	2	5	5	6	7	6	5	6	5	4	5	6	6	6	7	7	7	7	7	7	7	3	2	3	2	3	3	5	7	6	6	7	44.0328852790664	3	5.8	5
2	4	1	1	2	2	3	3	4	4	3	1	3	2	2	5	5	5	7	6	5	6	4	6	5	6	5	5	7	4	5	6	5	6	5	4	5	5	5	5	5	5	6	6	5	5	47.9584693105937	2.2	5.6	5.2
2	3	2	1	2	2	1	2	3	3	3	2	2	2	3	5	5	5	5	5	4	6	6	6	6	6	6	5	6	4	5	6	5	5	6	6	6	6	5	6	5	5	6	5	7	6	48.3086881362821	2.4	5	5.6
1	2	2	2	2	1	6	3	3	3	2	1	1	1	1	5	6	5	5	5	4	4	4	4	4	4	5	4	4	4	7	7	7	2	7	4	4	4	4	4	4	6	6	7	7	5	51.4598878197002	1.2	5.2	4
2	2	2	3	1	4	1	1	3	2	4	4	3	4	3	7	7	7	6	7	7	7	6	7	7	3	3	3	2	3	7	7	7	7	6	5	5	5	5	6	5	6	7	7	7	7	53.6663041125519	3.6	6.8	6.8
2	3	4	3	1	3	6	4	3	4	2	1	3	1	4	5	5	5	6	5	5	5	5	5	5	4	4	5	6	5	5	5	6	4	6	5	6	4	5	5	6	6	6	5	7	6	52.126837859768	2.2	5.2	5
2	3	2	1	2	3	4	2	3	3	2	2	2	2	4	6	6	6	6	5	5	7	5	6	5	5	6	6	6	6	5	7	7	7	5	5	7	6	6	6	6	6	5	6	6	5	48.1549929436586	2.4	5.8	5.6
1	2	2	2	2	2	4	2	2	3	4	2	3	2	2	6	5	5	5	5	4	7	3	5	5	4	7	6	5	5	5	5	6	6	6	6	5	4	5	5	4	5	6	6	6	6	48.3233411279886	2.6	5.2	4.8
2	5	1	3	2	1	1	3	3	2	2	3	2	2	2	6	7	7	7	7	5	5	5	5	6	7	7	7	7	1	6	7	7	7	5	5	5	5	6	5	6	7	7	7	1	7	51.2034707164362	2.2	6.8	5.2
2	4	2	1	2	3	5	1	3	2	3	3	3	2	2	6	6	5	6	6	6	7	5	7	6	6	6	6	6	6	6	6	5	5	6	6	5	7	6	5	6	7	7	7	1	7	50.6263630423306	2.6	5.8	6.2
2	2	1	1	3	4	4	4	2	3	3	1	4	3	3	3	4	2	2	1	4	6	4	6	5	3	3	3	3	3	1	2	7	1	1	3	3	3	4	3	3	4	4	4	5	4	51.8916026594293	2.8	2.4	5
2	2	3	3	1	5	7	2	5	4	6	7	6	6	6	7	2	1	1	3	2	4	2	3	2	5	4	5	5	5	2	4	2	2	1	1	7	1	2	1	1	1	3	7	1	1	47.4443311420416	6.2	2.8	2.6
2	3	2	1	1	2	1	3	3	3	3	3	3	4	3	6	5	6	6	5	4	4	4	4	4	6	6	5	7	5	7	7	7	7	6	7	7	7	7	7	1	5	7	6	6	5	52.2074134807429	3.2	5.6	4
1	3	2	2	2	4	2	2	3	4	1	1	1	1	2	3	2	3	3	2	5	6	5	6	6	6	7	6	7	7	5	6	6	6	7	7	7	7	1	7	7	7	7	6	7	6	51.3755213812346	1.2	2.6	5.6
1	3	2	2	2	3	2	2	2	3	4	3	1	3	3	4	4	4	4	3	5	6	5	6	6	5	6	5	6	5	6	6	6	6	7	2	3	3	3	3	4	7	7	1	7	7	51.1912192004899	2.8	3.8	5.6
2	4	2	1	2	1	5	2	3	2	5	4	4	3	3	4	6	5	7	6	5	6	6	7	6	6	7	5	5	5	3	4	5	5	4	3	5	5	7	5	4	6	6	6	6	5	52.305051391101	3.8	5.6	6
1	1	3	4	3	5	4	2	1	2	1	1	1	1	1	6	7	6	7	7	4	5	4	4	2	4	4	3	5	4	3	3	4	3	3	5	6	5	6	5	4	7	7	7	7	7	49.3084174153411	1	6.6	3.8
1	2	2	1	2	3	1	3	3	3	3	2	3	3	3	6	5	5	5	6	5	6	7	7	5	6	5	5	5	6	5	5	5	5	6	6	5	5	6	6	6	6	5	6	5	5	48.4523888288799	2.8	5.4	6
1	3	2	1	2	2	1	3	2	2	5	5	5	6	5	2	2	3	2	2	3	5	5	7	5	6	7	7	7	7	5	6	4	6	6	6	6	5	6	7	6	6	5	6	6	6	51.1863382007562	5.2	2.2	5
2	4	2	1	1	1	5	2	3	3	1	1	1	1	1	3	6	5	6	6	4	6	5	5	4	4	5	4	4	4	5	6	6	6	6	5	5	6	5	6	6	5	6	6	6	5	46.4699661142584	1	5.2	4.8
1	5	2	2	5	4	1	3	3	2	3	3	2	3	3	6	6	7	7	7	3	3	2	2	3	7	3	7	7	7	7	6	6	7	6	7	1	7	7	7	7	7	7	6	7	7	47.5766424883883	2.8	6.6	2.6
2	3	2	3	2	3	1	2	2	2	4	1	2	2	2	5	6	5	4	6	6	4	6	6	5	6	6	5	5	6	6	7	6	6	6	6	5	6	6	6	6	6	5	6	5	5	49.9885817440293	2.2	5.2	5.4
2	2	2	1	1	1	2	2	3	3	2	2	1	3	2	1	3	1	2	1	7	7	7	1	7	5	6	4	5	5	6	5	7	6	6	3	3	3	3	3	3	5	4	6	6	6	51.6774501790738	2	1.6	5.8
2	3	2	1	2	4	6	2	3	3	3	2	2	2	3	3	3	3	2	2	2	4	3	3	3	5	6	6	6	5	5	5	3	5	5	1	7	7	7	7	7	6	5	6	6	6	50.5778363897825	2.4	2.6	3
2	3	2	1	2	2	3	3	2	2	4	2	3	3	3	4	6	5	5	5	3	6	4	5	5	6	5	6	6	6	5	5	7	5	5	5	6	4	5	5	5	5	6	5	6	6	49.8721221169351	3	5	4.6
2	4	1	1	1	1	2	2	3	3	1	1	1	1	1	4	5	5	5	5	4	4	5	3	4	5	7	4	6	5	5	5	6	6	5	5	4	6	5	5	4	5	6	7	6	5	47.327053735714	1	4.8	4
1	1	2	3	2	2	6	4	5	5	1	1	1	1	1	2	3	2	3	3	4	4	3	4	4	1	1	7	2	1	3	3	1	3	2	2	2	1	2	1	2	1	1	7	3	1	49.9601624457319	1	2.6	3.8
1	3	2	1	2	3	4	3	3	3	3	2	2	2	3	5	5	5	5	5	5	5	6	6	7	5	6	7	6	6	6	5	6	7	6	6	6	6	7	6	4	5	6	7	5	6	52.6603916823134	2.4	5	5.8
2	3	1	3	5	3	3	5	5	2	5	5	5	5	5	4	4	4	7	4	6	7	7	7	7	3	3	3	3	2	7	7	7	7	1	1	7	7	7	7	7	7	7	7	7	6	48.7085325088731	5	4.6	6.8
2	2	1	1	3	4	2	1	4	2	3	3	3	3	3	5	6	6	6	6	4	5	4	4	4	5	6	5	5	6	5	4	5	6	5	5	7	5	6	5	5	1	7	7	7	7	49.5395233896532	3	5.8	4.2
2	4	2	1	2	2	2	3	2	3	1	1	2	1	1	6	7	5	5	5	5	7	6	6	7	6	6	5	6	5	6	6	6	6	5	5	5	5	5	6	5	7	7	7	7	1	49.0372911671917	1.2	5.6	6.2
1	3	2	2	2	3	2	2	2	3	2	2	2	2	3	6	5	5	7	6	5	6	6	5	5	6	5	6	5	6	5	6	6	6	6	6	7	7	7	7	3	7	7	7	7	6	54.5246519357184	2.2	5.8	5.4
1	2	1	2	1	4	4	4	3	2	3	2	2	1	1	6	6	5	5	5	7	7	7	1	7	7	1	7	7	7	5	6	7	7	5	6	7	6	6	6	5	7	7	7	7	7	51.2433011760648	1.8	5.4	5.8
1	3	2	2	2	2	1	3	2	3	2	1	2	2	3	3	4	2	2	3	4	4	5	4	4	7	7	7	7	7	6	7	5	5	6	5	5	6	7	6	5	5	7	6	6	6	52.7091619712322	2	2.8	4.2
1	3	2	2	2	3	2	2	2	3	1	1	1	1	1	7	7	6	7	7	5	4	4	4	4	5	4	4	4	4	5	6	6	6	5	7	7	6	7	7	1	5	6	6	6	6	50.4331824164145	1	6.8	4.2
2	3	2	1	1	3	2	3	3	2	2	1	2	2	3	3	4	2	2	3	4	4	5	4	4	7	7	7	7	7	6	7	5	5	6	5	5	6	7	6	5	5	7	6	6	6	51.1551910910381	2	2.8	4.2
1	3	2	2	2	2	4	2	2	2	3	2	2	3	3	5	6	7	6	5	4	6	5	5	4	5	5	5	4	5	7	6	7	6	6	6	6	6	7	6	6	7	7	7	1	7	42.6643598098466	2.6	5.8	4.8
1	2	1	3	2	2	4	3	2	3	5	5	5	5	5	1	2	2	2	2	5	6	5	5	6	2	4	2	3	3	3	2	3	3	1	5	5	7	4	6	4	4	4	4	5	4	46.9997736796887	5	1.8	5.4
1	3	1	3	2	2	1	2	3	5	3	2	3	2	2	7	1	2	1	2	2	2	1	3	2	4	4	4	5	4	1	1	3	2	7	6	6	6	6	7	5	4	7	4	4	3	49.2565506595902	2.4	2.6	2
2	3	2	2	2	2	3	3	2	2	3	3	2	2	3	4	6	6	5	6	5	5	4	4	5	6	7	5	6	6	5	7	7	7	6	6	6	6	6	6	6	5	7	6	6	7	51.2431569926915	2.6	5.4	4.6
1	2	2	2	2	3	1	2	2	2	3	2	2	2	2	6	5	5	6	5	4	4	6	5	4	5	6	5	5	5	6	6	6	5	6	5	5	5	6	5	6	6	5	6	6	5	51.8468763965763	2.2	5.4	4.6
2	3	1	3	4	1	2	2	5	2	1	1	1	1	1	5	6	5	5	5	5	6	6	6	6	6	7	6	4	5	6	5	7	5	6	1	1	2	1	4	6	5	6	5	5	3	51.2729112999507	1	5.2	5.8
2	3	2	1	4	2	6	3	2	4	2	2	3	2	3	3	4	4	6	4	5	6	6	5	5	6	6	6	6	6	7	7	7	7	7	6	5	6	6	5	6	7	7	7	7	7	51.9735466872443	2.4	4.2	5.4
1	2	2	2	3	3	2	2	3	2	4	2	3	4	2	5	5	6	7	6	5	6	5	4	5	6	6	6	7	7	7	7	7	7	7	3	2	3	2	3	3	5	7	6	6	7	52.191670699741	3	5.8	5
1	1	1	1	2	4	2	3	2	2	7	6	7	7	1	4	6	5	4	5	6	5	4	6	5	4	4	4	4	4	6	7	7	7	6	1	2	7	2	1	1	5	5	5	6	4	55.0362773925258	5.6	4.8	5.2
1	2	3	4	1	5	3	4	1	2	1	1	2	2	1	4	6	6	5	5	4	5	5	4	5	6	7	5	5	5	6	7	5	6	5	4	7	4	6	5	6	6	7	5	5	5	49.7648994478413	1.4	5.2	4.6
2	3	2	1	2	2	2	3	3	2	3	2	2	3	2	6	6	6	6	6	5	6	6	6	6	6	6	6	7	5	5	6	6	5	6	6	6	6	6	6	6	7	7	7	7	7	49.2767450239471	2.4	6	5.8
2	2	2	2	2	3	4	2	3	2	2	1	2	2	3	5	6	5	6	5	5	5	5	4	6	5	6	5	6	6	1	7	7	7	7	6	5	5	7	5	5	6	6	7	5	6	50.2967096668724	2	5.4	5
2	4	1	2	3	2	2	2	2	3	2	2	2	3	1	5	6	5	7	5	1	3	1	2	3	7	7	7	7	7	5	7	6	6	6	6	5	5	6	6	6	6	7	7	7	7	50.0776959914387	2	5.6	2
2	2	2	1	1	2	1	2	3	2	3	2	3	2	4	5	5	5	6	6	6	6	6	5	6	5	6	5	5	5	6	5	4	6	4	1	3	3	4	2	3	5	6	6	7	6	52.0024424057711	2.8	5.4	5.8
2	2	2	2	2	3	2	2	2	3	3	2	2	2	2	5	6	6	5	6	3	3	2	4	3	6	7	7	7	7	6	6	7	6	7	5	5	5	6	6	6	5	6	6	6	6	50.8334065719056	2.2	5.6	3
1	2	2	2	2	3	3	2	2	2	2	2	2	2	2	5	6	6	5	6	4	6	6	5	6	5	6	5	4	4	6	6	6	6	5	5	5	5	6	5	5	6	6	7	7	6	50.8298569955051	2	5.6	5.4
1	2	2	1	2	3	1	2	3	2	5	3	3	3	4	5	6	4	6	6	4	6	5	5	6	6	5	6	6	5	4	6	5	4	6	6	7	6	6	6	5	5	6	6	6	6	49.502073831338	3.6	5.4	5.2
1	2	2	1	2	2	1	3	2	2	4	2	3	1	3	6	6	6	6	5	5	5	6	6	6	5	5	5	5	4	7	7	7	7	7	5	7	6	5	6	5	5	5	6	6	6	53.2015575168687	2.6	5.8	5.6
1	3	2	1	2	3	4	2	2	2	1	1	1	1	1	6	6	6	5	6	3	4	4	4	4	4	6	6	4	5	5	7	7	7	5	5	6	6	6	5	5	5	7	6	6	5	49.7840115918568	1	5.8	3.8
1	3	2	2	2	3	2	2	2	3	2	3	2	2	3	5	7	5	6	5	5	6	6	5	5	6	6	6	6	6	6	5	4	5	5	6	6	6	7	6	6	4	6	6	7	6	54.9521713043778	2.4	5.6	5.4
1	3	2	2	3	2	6	2	3	3	3	5	2	3	4	6	5	4	6	5	5	5	5	5	4	5	5	5	5	5	7	7	7	7	7	6	4	5	6	6	6	7	7	7	7	6	51.1762788222777	3.4	5.2	4.8
1	2	2	1	2	3	1	2	2	3	3	3	3	2	3	3	3	4	3	3	6	6	5	6	4	5	7	6	4	5	5	6	6	5	6	6	5	6	6	5	4	5	4	5	5	6	48.3689263008755	2.8	3.2	5.4
2	3	2	1	2	2	2	3	3	3	4	3	1	3	3	4	4	4	4	3	5	6	5	6	6	5	6	5	6	5	6	6	6	6	7	2	3	3	3	3	4	7	7	1	7	7	51.4822344322361	2.8	3.8	5.6
2	3	2	1	2	2	3	3	3	2	2	1	3	3	1	6	6	6	5	6	6	6	5	6	5	6	4	3	6	4	6	6	6	5	5	5	5	4	6	6	4	5	7	6	6	5	46.5856592338444	2	5.8	5.6
2	4	1	1	3	4	5	1	2	4	3	3	2	2	3	2	2	3	3	3	4	4	3	4	4	1	7	1	1	2	1	7	3	2	2	3	3	2	3	3	3	2	3	4	2	1	47.5399367521435	2.6	2.6	3.8
2	1	2	2	3	5	7	4	3	2	3	3	3	4	2	7	7	7	1	7	1	1	1	7	1	1	7	7	7	7	5	5	5	5	5	3	4	5	4	5	5	5	6	5	5	5	49.7760914986602	3	5.8	2.2
2	5	4	4	1	5	1	3	2	2	4	3	2	3	2	1	7	1	1	1	3	3	2	3	3	4	4	4	4	4	7	1	1	2	1	1	2	2	3	1	7	1	1	2	7	2	55.1777082397893	2.8	2.2	2.8
2	4	2	2	1	3	3	2	2	3	4	4	2	3	4	6	6	5	6	6	4	4	4	6	3	4	4	4	7	4	6	5	6	6	6	7	7	7	2	7	7	7	7	2	7	7	46.248964348592	3.4	5.8	4.2
2	4	2	1	3	2	1	3	2	2	4	4	3	4	4	7	7	7	7	6	3	3	3	3	3	5	6	6	6	5	7	7	7	7	6	6	6	5	6	6	5	5	6	6	7	6	51.7741390898915	3.8	6.8	3
1	3	1	1	4	3	1	4	4	2	5	5	5	5	6	3	1	4	2	1	3	2	2	2	3	5	6	6	6	5	3	3	3	3	2	3	2	3	2	3	1	4	4	4	4	4	51.3122437241987	5.2	2.2	2.4
1	3	2	1	2	2	2	3	3	2	2	3	2	3	3	5	5	6	6	6	2	2	3	3	3	7	7	7	7	7	7	7	7	7	7	3	1	3	1	3	3	4	5	5	4	7	51.803649430698	2.6	5.6	2.6
2	6	2	1	3	4	5	1	1	2	7	5	5	6	6	3	2	2	4	2	1	7	1	2	1	5	5	5	5	4	2	5	5	4	5	3	3	3	2	3	2	1	7	1	1	1	47.7485791869334	5.8	2.6	2.4
2	3	2	2	2	2	4	3	2	3	2	1	3	3	2	6	5	5	6	6	5	5	6	6	5	6	5	6	6	6	6	5	5	7	6	6	6	5	5	5	5	5	7	5	6	6	49.1578053027614	2.2	5.6	5.4
2	3	1	1	5	1	3	4	4	2	4	2	3	2	2	6	5	5	5	5	4	7	3	5	5	4	7	6	5	5	5	5	6	6	6	6	5	4	5	5	4	5	6	6	6	6	45.4654230809329	2.6	5.2	4.8
2	2	1	2	2	3	1	4	2	4	2	2	2	2	3	6	5	5	7	6	5	6	6	5	5	6	5	6	5	6	5	6	6	6	6	6	7	7	7	7	3	7	7	7	7	6	47.5702780952998	2.2	5.8	5.4
1	3	2	1	1	1	4	2	3	3	5	4	7	6	5	4	6	5	4	4	3	3	3	2	3	3	4	4	3	2	5	7	6	5	6	1	7	2	1	1	2	2	4	3	3	3	49.6470680533161	5.4	4.6	2.8
1	3	2	1	1	2	4	4	3	2	5	5	5	5	5	7	7	2	7	7	4	4	4	6	4	4	4	5	5	4	5	5	5	5	5	5	5	5	5	5	5	6	7	7	7	6	51.0780134865648	5	6	4.4
2	3	2	2	2	3	2	2	2	3	5	3	2	3	3	6	6	6	7	6	4	5	5	6	5	5	6	5	5	5	5	6	5	6	6	6	6	5	5	6	6	5	7	6	6	6	54.8274723900822	3.2	6.2	5
2	2	2	2	3	1	6	3	3	2	3	1	3	2	3	6	6	6	6	6	5	7	6	6	3	6	6	5	6	6	6	6	6	7	7	4	5	6	5	6	6	4	7	7	7	7	52.1274581733957	2.4	6	5.4
2	4	2	2	3	3	2	2	3	3	1	7	1	1	1	5	7	4	5	4	4	5	4	5	5	5	5	5	6	6	4	5	6	6	6	5	5	5	5	5	5	6	6	6	7	6	49.459396612617	2.2	5	4.6
2	2	2	2	1	2	5	2	3	3	2	3	2	1	2	4	5	6	4	5	6	6	6	7	6	5	5	5	5	6	5	7	7	7	6	5	4	4	6	6	5	5	6	5	7	6	49.6722662059143	2	4.8	6.2
2	2	2	2	2	3	4	2	2	3	2	3	2	2	2	4	6	6	5	6	5	6	6	5	5	5	5	7	6	6	5	5	6	5	5	5	6	5	4	5	5	5	6	6	6	6	48.6603817933772	2.2	5.4	5.4
1	4	2	2	1	2	1	3	2	3	2	3	2	2	2	6	7	5	6	6	4	5	4	3	4	5	6	7	6	6	6	5	6	7	6	3	4	3	3	3	3	7	7	5	7	7	47.9037045740507	2.2	6	4
1	3	2	1	2	3	4	2	2	3	2	2	3	3	2	5	6	6	6	6	6	5	6	6	6	6	6	6	5	6	4	6	5	5	5	5	6	7	6	6	5	5	6	4	5	3	46.020348630531	2.4	5.8	5.8
2	4	2	2	3	3	5	3	3	3	1	1	1	6	1	1	7	7	7	7	1	2	7	1	1	7	1	1	1	1	1	4	3	4	2	6	7	5	6	6	6	4	5	5	4	4	53.5094014540771	2	5.8	2.4
2	3	2	2	2	3	2	2	2	3	2	2	2	2	3	5	5	6	7	5	2	3	2	3	2	7	7	7	7	6	6	6	5	6	5	7	7	7	7	7	1	6	6	6	6	6	53.4971224117789	2.2	5.6	2.4
1	3	2	1	2	3	2	3	3	2	4	2	2	3	2	5	7	3	5	6	3	5	5	4	5	5	5	5	6	5	6	7	6	6	6	6	5	6	5	6	7	6	6	6	5	6	51.447433226841	2.6	5.2	4.4
1	2	2	2	3	1	5	1	3	2	4	3	4	4	4	3	3	1	3	3	6	5	6	6	4	5	6	6	7	6	6	6	5	5	6	2	2	3	4	4	3	4	7	6	5	6	49.4039984096252	3.8	2.6	5.4
1	2	2	2	2	3	2	2	2	3	3	1	1	2	2	5	6	5	5	6	2	3	3	3	2	7	7	7	7	2	6	5	5	5	5	7	7	2	7	7	7	5	6	6	6	6	55.5820965741911	1.8	5.4	2.6
1	2	2	2	1	1	1	4	3	3	2	3	3	3	3	2	3	2	2	2	4	4	5	4	3	6	6	6	6	6	6	6	5	6	5	5	6	6	7	6	6	4	7	7	7	7	50.951008028424	2.8	2.2	4
1	5	2	2	4	4	2	2	3	4	3	2	4	3	3	5	3	5	7	4	6	7	6	6	6	4	5	4	5	4	4	7	6	7	6	4	5	4	5	5	6	7	7	7	7	7	57.7541553216701	3	4.8	6.2
1	3	2	2	2	3	2	2	2	3	3	2	2	2	3	6	6	4	5	5	5	5	5	5	4	5	5	7	5	5	6	6	6	6	6	6	6	6	6	6	5	7	5	5	6	6	52.3670843800299	2.4	5.2	4.8
1	4	3	3	5	3	7	5	2	4	5	5	4	4	6	7	7	7	7	6	2	3	1	3	3	6	6	6	6	5	4	5	6	7	5	6	7	7	7	1	7	7	1	7	7	7	48.9879565277271	4.8	6.8	2.4
1	5	1	2	2	3	6	4	4	3	4	3	3	5	6	4	6	4	4	4	7	7	7	7	6	6	6	6	7	5	6	7	6	7	6	4	4	5	5	4	4	6	5	6	6	5	46.2266225171125	4.2	4.4	6.8
2	2	2	1	1	2	1	2	3	2	2	1	1	1	2	6	5	5	6	6	5	4	4	4	4	5	6	4	6	5	7	7	6	7	7	6	6	7	5	5	6	7	1	7	7	7	48.4373921076515	1.4	5.6	4.2
1	3	2	2	2	3	4	3	3	3	2	1	4	3	4	5	5	5	5	6	5	5	5	5	4	6	6	5	6	6	5	6	5	6	6	5	6	6	5	6	4	5	7	6	6	6	47.0807554745861	2.8	5.2	4.8
1	3	2	2	2	3	2	2	2	3	2	2	3	4	2	6	6	6	6	6	5	5	7	5	6	5	5	5	5	5	7	7	6	7	7	6	6	6	5	5	6	6	6	7	5	5	48.3175113485713	2.6	6	5.6
1	3	2	2	2	3	2	2	2	3	2	3	2	1	2	4	5	6	4	5	6	6	6	7	6	5	5	5	5	6	5	7	7	7	6	5	4	4	6	6	5	5	6	5	7	6	51.6324916625422	2	4.8	6.2
1	2	1	2	1	1	4	3	2	2	2	3	2	2	2	3	3	3	2	3	4	4	4	4	5	5	6	5	6	6	6	5	4	5	6	7	7	7	7	7	1	5	5	5	7	6	46.0819418975824	2.2	2.8	4.2
1	2	2	2	1	2	1	4	2	2	3	1	1	1	1	6	6	7	6	6	6	5	5	6	4	6	5	6	5	5	3	5	5	5	5	2	1	1	7	1	1	6	6	6	7	7	51.4279083173551	1.4	6.2	5.2
2	4	2	2	2	3	1	3	4	4	1	1	2	1	1	4	4	5	4	4	5	7	6	5	4	5	7	4	4	4	7	7	7	7	2	5	5	5	5	5	5	7	7	6	6	7	49.8051409627596	1.2	4.2	5.4
2	3	1	3	2	2	6	1	3	3	4	3	3	4	4	5	6	6	6	5	7	7	7	7	7	7	2	7	7	7	7	7	7	7	6	5	5	3	5	5	6	3	4	4	4	4	47.9544419282658	3.6	5.6	7
1	2	2	1	1	2	4	2	3	3	2	2	1	2	2	5	6	5	5	6	5	4	6	7	5	6	6	7	6	7	7	7	7	7	7	5	6	6	6	5	6	4	7	4	6	5	51.1815751881173	1.8	5.4	5.4
1	3	2	2	2	3	2	2	2	3	4	4	4	4	4	5	5	5	6	5	2	2	3	3	3	3	3	3	3	3	4	7	5	5	6	7	7	1	7	7	7	6	6	5	6	6	46.101407383258	4	5.2	2.6
1	1	1	2	5	1	2	1	4	5	2	2	2	2	3	5	6	5	5	6	3	4	4	3	5	4	6	5	5	4	5	6	6	5	6	5	6	6	6	6	6	7	7	7	7	7	45.585622723773	2.2	5.4	3.8
2	4	2	2	4	2	4	3	4	3	2	1	1	1	2	7	7	1	7	7	5	6	5	5	6	6	6	6	6	5	1	7	7	7	7	1	1	7	1	3	2	7	7	6	7	7	50.976191817742	1.4	5.8	5.4
2	4	1	2	3	3	3	3	3	4	2	1	2	1	2	1	2	1	1	7	4	5	4	4	3	6	6	6	6	6	7	1	7	7	7	3	4	7	5	4	4	4	5	4	5	3	50.2444958108306	1.6	2.4	4
1	3	2	1	3	2	4	1	3	3	2	3	2	2	2	1	7	7	7	7	6	5	7	6	5	5	5	7	6	6	5	5	6	6	5	6	7	6	5	6	5	3	4	5	5	4	50.3577408139111	2.2	5.8	5.8
2	6	1	1	5	5	2	6	2	5	7	7	7	1	7	4	5	6	5	6	2	2	4	3	2	5	6	6	6	5	3	3	3	2	4	1	4	4	3	2	3	4	5	4	6	4	45.6536749359659	5.8	5.2	2.6
1	3	2	2	2	3	2	2	2	3	1	1	1	2	2	6	6	6	7	6	5	5	5	6	5	5	5	4	5	6	5	5	6	5	5	5	5	5	5	5	6	7	5	6	6	5	52.4026723975883	1.4	6.2	5.2
2	3	2	2	2	3	2	2	2	3	2	2	2	1	2	6	5	6	6	6	5	6	5	7	6	4	6	5	7	6	6	6	5	6	7	5	5	5	5	5	5	6	6	6	5	6	48.9272922055115	1.8	5.8	5.8
2	5	3	1	3	2	5	5	2	5	7	1	7	7	7	5	6	6	5	5	2	2	2	3	2	2	3	2	2	3	6	7	6	7	6	5	6	5	6	5	6	2	7	1	1	1	47.3016751413556	5.8	5.4	2.2
1	4	2	1	1	3	2	2	3	2	2	1	2	2	3	5	6	6	6	6	7	7	7	2	7	4	6	3	5	6	7	6	6	6	5	5	5	5	5	5	5	6	6	6	5	6	54.400595330136	2	5.8	6
1	4	2	2	3	2	4	2	2	3	4	2	2	3	2	6	6	6	6	5	5	6	6	7	6	5	6	5	4	4	7	2	7	7	7	5	5	7	5	7	4	5	6	6	7	6	50.7470078581005	2.6	5.8	6
2	3	2	2	1	2	4	2	2	2	3	2	2	3	2	6	5	5	6	5	5	6	6	6	6	6	6	6	6	5	5	6	6	5	5	6	5	4	5	3	6	6	6	7	6	6	47.2355215955458	2.4	5.4	5.8
1	4	2	1	1	2	6	2	2	2	3	3	4	3	3	2	4	3	4	5	2	3	2	2	3	4	4	3	6	4	5	5	5	6	5	3	3	2	3	2	4	4	5	5	4	5	53.683236451848	3.2	3.6	2.4
2	2	2	2	2	2	1	3	3	2	3	3	3	3	3	6	5	5	5	5	5	6	6	5	6	6	6	6	6	5	5	6	5	4	4	5	5	5	5	5	5	6	6	6	6	6	55.4694596619594	3	5.2	5.6
1	2	2	2	2	3	5	3	3	3	4	4	3	4	4	7	7	7	7	6	3	3	3	3	3	5	6	6	6	5	7	7	7	7	6	6	6	5	6	6	5	5	6	6	7	6	46.7357580174758	3.8	6.8	3
2	5	3	2	1	1	6	2	1	3	1	1	1	1	1	6	7	6	7	7	4	5	4	4	2	4	4	3	5	4	3	3	4	3	3	5	6	5	6	5	4	7	7	7	7	7	51.742948930396	1	6.6	3.8
1	4	1	1	2	2	5	4	3	2	4	3	3	4	3	5	5	5	5	4	5	6	5	5	5	5	6	4	5	5	5	6	5	5	6	1	2	3	3	3	2	3	3	3	3	2	47.7685024285016	3.4	4.8	5.2
1	3	2	2	2	3	2	2	2	3	2	2	4	2	2	5	6	7	6	6	4	6	7	6	6	5	6	5	6	6	5	7	7	7	7	5	6	6	7	6	5	5	6	6	6	6	49.4282770493474	2.4	6	5.8
2	3	2	3	5	4	1	3	3	3	2	3	3	3	3	4	4	4	4	4	6	6	6	5	4	5	5	5	5	5	6	5	7	5	5	2	7	7	7	7	7	7	7	7	7	7	44.9420860632793	2.8	4	5.4
1	2	2	2	2	3	2	2	2	3	2	3	2	2	3	6	7	7	6	7	4	5	4	4	3	7	7	7	7	7	7	7	7	7	7	6	6	6	4	5	5	5	6	6	6	6	44.7757130326234	2.4	6.6	4
1	3	2	2	2	2	4	2	3	3	4	3	3	3	3	5	7	5	5	5	5	6	6	6	6	6	6	6	7	6	5	6	5	6	5	6	7	5	5	6	4	5	6	6	6	6	48.449167803242	3.2	5.4	5.8
1	5	1	2	1	3	5	2	4	2	3	1	1	2	2	7	7	7	2	7	7	7	7	2	7	3	5	6	6	5	6	6	6	6	6	2	1	1	1	7	1	7	7	7	7	7	51.1563753952009	1.8	6	6
1	2	2	2	2	3	4	2	2	3	2	1	3	1	4	5	5	5	6	5	5	5	5	5	5	4	4	5	6	5	5	5	6	4	6	5	6	4	5	5	6	6	6	5	7	6	51.4574722704759	2.2	5.2	5
2	3	2	2	2	2	4	2	3	2	3	3	2	2	3	2	3	1	4	3	6	6	6	6	5	4	6	5	5	4	6	6	6	6	6	6	4	5	5	6	6	6	7	6	6	5	51.4116945243207	2.6	2.6	5.8
1	3	2	2	2	2	2	3	3	3	3	1	2	3	2	6	5	7	5	6	6	6	7	6	5	4	5	5	5	5	5	6	5	6	7	5	5	4	4	6	5	7	7	2	7	7	51.0957857365144	2.2	5.8	6
2	3	2	1	2	2	5	1	2	3	3	2	2	3	3	7	7	7	7	1	4	4	4	4	4	6	7	7	7	7	5	6	5	5	5	7	7	7	7	7	1	5	7	5	6	5	48.0929261734999	2.6	5.8	4
1	1	2	3	5	1	3	4	5	2	2	1	1	1	1	4	4	4	4	4	6	6	4	5	6	1	3	2	3	3	3	3	2	2	3	4	1	3	4	3	1	4	5	6	6	3	51.2863204037755	1.2	4	5.4
2	3	3	2	2	2	3	4	3	4	4	3	4	3	4	3	3	3	2	2	5	6	5	7	7	2	7	2	1	3	3	3	2	4	3	3	3	4	3	4	3	2	1	3	2	4	52.973412567796	3.6	2.6	6
2	3	2	1	2	2	4	3	3	2	1	1	1	1	3	6	7	5	6	6	4	5	6	6	6	5	6	5	6	6	7	7	7	1	7	5	6	5	5	5	4	5	5	5	5	5	51.2877752004917	1.4	6	5.4
2	3	1	1	1	4	6	4	4	3	4	4	3	4	3	6	6	5	6	4	5	4	4	4	4	5	5	5	5	5	7	7	1	7	7	4	6	7	5	6	6	7	7	6	7	7	51.5156058561244	3.6	5.4	4.2
2	3	2	2	2	3	1	2	2	3	3	4	3	3	4	7	7	7	1	7	2	7	7	7	7	4	6	4	5	5	3	2	3	4	3	7	7	6	3	7	7	5	6	6	6	6	48.7460294283014	3.4	5.8	6
2	2	2	2	2	3	4	2	2	3	3	2	3	2	2	6	4	5	5	6	4	6	5	6	5	4	6	5	6	6	6	7	6	5	5	5	5	6	5	6	4	5	6	6	5	5	50.8317739292258	2.4	5.2	5.2
2	3	2	1	2	3	5	2	3	2	1	1	1	1	1	6	7	5	6	6	6	4	6	5	5	6	6	7	5	6	5	4	6	5	6	6	6	6	6	6	6	6	6	6	5	6	51.0309705374434	1	6	5.2
2	4	1	2	5	3	6	3	4	3	3	2	2	2	2	6	6	6	7	6	5	4	4	4	5	4	5	5	4	5	6	7	6	5	6	6	6	6	6	6	7	7	7	7	7	6	55.7913090709717	2.2	6.2	4.4
2	5	1	2	2	2	3	1	5	5	5	3	4	6	4	4	5	6	6	6	5	5	5	7	5	7	7	1	7	7	5	6	6	6	7	6	6	5	6	5	6	7	7	7	7	7	53.0665599188101	4.4	5.4	5.4
2	4	2	1	1	2	2	3	3	3	2	1	2	2	2	3	3	3	4	1	6	7	7	6	7	4	5	4	4	4	5	6	5	6	6	6	6	5	5	5	6	6	5	5	6	5	51.990103109585	1.8	2.8	6.6
2	4	2	2	1	2	4	3	3	2	3	2	1	2	2	6	6	6	6	6	4	4	5	5	4	5	5	3	6	4	5	5	6	7	5	5	7	5	5	5	5	6	6	6	7	6	50.9229678980353	2	6	4.4
2	3	2	1	1	3	1	4	4	2	5	4	4	4	4	3	3	4	4	3	7	7	7	7	7	4	5	4	5	4	7	2	7	7	7	2	2	2	3	2	3	4	5	6	6	4	50.3687178546669	4.2	3.4	7
2	3	2	2	2	3	2	2	2	3	5	5	5	6	5	2	2	3	2	2	3	5	5	7	5	6	7	7	7	7	5	6	4	6	6	6	6	5	6	7	6	6	5	6	6	6	51.1579099739607	5.2	2.2	5
1	2	2	2	2	3	2	2	2	3	4	3	3	4	4	4	4	5	5	5	5	6	5	6	6	5	7	6	7	5	6	5	6	6	6	6	6	6	5	6	6	5	7	6	5	6	43.7328753852656	3.6	4.6	5.6
1	2	2	2	2	3	4	2	2	3	1	1	6	1	1	5	7	5	5	5	5	6	5	6	5	5	6	5	5	5	7	7	7	7	3	4	6	5	5	5	4	6	6	6	7	6	50.1587771093537	2	5.4	5.4
1	4	2	2	2	3	2	1	3	3	4	3	3	3	4	6	5	6	6	6	3	4	5	3	4	5	4	4	4	5	7	7	7	7	7	5	6	7	5	5	5	6	7	7	7	7	48.4124183668011	3.4	5.8	3.8
2	3	2	2	3	2	2	3	2	2	4	3	3	3	3	5	5	5	5	4	4	5	6	6	5	6	5	5	6	6	5	7	6	6	6	5	6	6	6	6	6	5	6	5	5	4	50.490676084604	3.2	4.8	5.2
2	3	2	1	2	2	1	2	3	3	2	2	3	2	2	5	5	5	7	5	4	7	5	6	6	6	6	6	5	4	5	5	5	5	6	5	6	6	6	6	6	6	6	6	5	6	44.9316261020887	2.2	5.4	5.6
1	2	2	2	2	3	1	3	2	3	2	3	3	3	3	5	5	6	5	6	6	7	4	5	5	6	4	6	5	6	5	5	6	6	7	5	4	5	5	6	6	6	5	6	6	6	52.862907238991	2.8	5.4	5.4
1	3	2	1	3	3	2	3	2	2	3	2	2	3	3	3	2	3	3	3	3	3	3	3	2	5	6	5	4	5	7	7	7	7	7	7	1	7	7	7	6	5	5	6	5	5	47.2941325653257	2.6	2.8	2.8
2	3	2	1	2	2	2	3	2	2	3	2	2	2	2	5	6	6	5	6	3	3	2	4	3	6	7	7	7	7	6	6	7	6	7	5	5	5	6	6	6	5	6	6	6	6	51.1821561327219	2.2	5.6	3
1	1	2	1	2	4	2	2	3	4	3	2	4	3	3	5	3	5	7	4	6	7	6	6	6	4	5	4	5	4	4	7	6	7	6	4	5	4	5	5	6	7	7	7	7	7	49.8904889683025	3	4.8	6.2
1	3	2	2	2	3	2	2	2	3	1	1	1	1	1	6	7	5	6	6	6	4	6	5	5	6	6	7	5	6	5	4	6	5	6	6	6	6	6	6	6	6	6	6	5	6	51.2258523671688	1	6	5.2
1	3	2	1	3	1	4	4	4	4	2	3	2	2	3	5	7	5	6	5	5	6	6	5	5	6	6	6	6	6	6	5	4	5	5	6	6	6	7	6	6	4	6	6	7	6	57.5755685197943	2.4	5.6	5.4
2	3	3	2	2	2	7	3	2	2	2	2	1	2	2	6	6	5	5	5	5	5	6	5	6	3	3	2	3	3	7	6	6	5	6	4	4	1	1	1	3	7	7	7	7	7	48.2140874789665	1.8	5.4	5.4
1	2	2	2	2	3	1	2	2	2	4	4	4	4	4	3	2	3	2	2	7	7	2	7	7	7	7	7	7	7	7	7	7	7	6	5	6	4	6	5	5	6	6	6	6	6	47.9135058228261	4	2.4	6
1	5	1	4	2	3	4	4	3	3	1	1	1	1	1	4	5	4	5	5	5	6	5	6	6	7	7	6	7	7	7	5	6	7	5	7	1	7	7	7	7	7	7	7	7	7	51.3924880884717	1	4.6	5.6
1	3	2	2	2	3	2	2	2	3	5	1	4	3	2	6	6	5	6	6	6	5	5	6	5	5	6	4	7	5	6	6	6	6	5	6	6	6	6	6	6	6	6	5	7	5	52.9171488442636	3	5.8	5.4
1	2	2	3	3	4	2	2	3	3	2	2	3	2	3	6	5	5	4	5	6	6	6	6	6	4	5	6	5	5	6	7	7	7	7	4	4	4	3	4	4	4	6	5	6	4	50.127164602005	2.4	5	6
2	3	2	2	3	3	2	2	2	3	2	2	3	2	3	5	6	5	5	5	7	7	6	7	6	5	7	5	5	5	5	6	6	5	5	5	6	4	5	6	5	5	6	7	4	4	54.7251909148392	2.4	5.2	6.6
1	2	1	1	2	4	1	3	4	2	1	1	1	1	1	1	3	3	3	3	7	7	7	6	7	5	5	6	4	4	3	7	5	6	5	4	4	5	4	6	6	5	6	5	6	5	44.5215904204402	1	2.6	6.8
1	2	2	2	2	2	3	2	3	2	5	3	3	2	4	6	6	6	6	5	5	6	6	6	7	6	5	6	6	4	4	5	6	5	6	5	5	5	5	5	5	4	4	6	5	6	49.746852540602	3.4	5.8	6
2	3	2	2	2	2	1	2	2	2	3	2	3	1	3	6	5	5	6	4	6	6	5	5	5	6	4	5	7	5	6	6	6	6	6	5	5	6	5	6	5	6	6	6	6	6	46.3441983225394	2.4	5.2	5.4
1	2	2	2	5	4	3	4	3	3	1	1	1	1	1	4	4	4	4	5	5	5	5	5	4	6	6	6	5	6	3	4	4	4	3	7	1	2	1	1	1	7	7	7	7	6	52.0601427717702	1	4.2	4.8
1	3	2	2	2	3	2	2	2	3	2	2	3	2	2	4	5	5	4	5	5	6	5	6	6	6	6	5	6	6	6	6	7	6	5	5	6	5	5	7	4	6	7	6	6	5	50.3767794607387	2.2	4.6	5.6
1	4	2	1	1	3	5	4	2	3	1	1	1	1	1	2	3	2	3	2	3	3	3	3	3	5	5	7	6	6	6	6	5	5	6	6	6	4	5	6	6	6	5	5	5	5	52.237807186008	1	2.4	3
2	4	2	2	1	2	1	3	2	2	1	1	1	1	7	6	5	7	6	6	6	7	7	7	7	6	7	6	5	5	7	7	7	7	5	6	6	4	5	5	6	6	7	7	6	5	49.8651446517526	2.2	6	6.8
1	3	2	2	2	3	2	2	2	3	5	4	3	3	3	5	7	7	6	4	5	6	6	4	5	6	6	6	6	6	4	6	5	4	5	6	6	6	6	6	6	5	6	5	7	6	50.0240031931895	3.6	5.8	5.2
1	3	2	2	2	3	2	2	2	3	2	2	1	2	2	6	5	6	5	5	2	2	3	3	2	7	7	7	7	6	5	6	5	7	6	5	7	7	7	6	6	6	5	6	6	6	56.4986473102536	1.8	5.4	2.4
2	3	2	1	2	1	2	4	3	2	1	1	1	1	1	7	7	6	7	7	5	4	4	4	4	5	4	4	4	4	5	6	6	6	5	7	7	6	7	7	1	5	6	6	6	6	50.5775580553888	1	6.8	4.2
2	3	2	2	2	3	4	2	2	3	2	2	2	2	2	7	7	6	7	7	7	7	7	7	1	7	7	7	7	6	5	6	7	7	5	3	5	2	5	3	3	7	7	7	7	7	47.7984794474194	2	6.8	5.8
1	3	2	2	2	3	4	2	2	3	3	3	3	3	3	5	6	6	6	6	4	5	4	4	4	5	6	5	5	6	5	4	5	6	5	5	7	5	6	5	5	1	7	7	7	7	46.8752015147115	3	5.8	4.2
2	2	2	2	3	2	1	4	3	3	3	2	3	2	2	5	6	6	6	6	2	4	4	4	5	3	4	4	4	5	7	7	7	7	7	5	5	5	5	5	5	6	7	7	7	6	53.7994167543892	2.4	5.8	3.8
2	1	3	1	4	2	2	1	5	3	2	1	1	1	1	5	5	5	4	5	7	7	6	7	7	7	7	3	7	7	6	7	7	7	7	4	4	4	4	3	5	6	6	6	5	6	52.0820445513769	1.2	4.8	6.8
2	3	2	2	2	3	2	2	2	3	3	3	3	2	3	5	6	6	6	6	5	6	5	7	7	5	5	5	5	4	5	5	6	5	5	5	5	3	6	4	5	5	6	5	5	5	49.3731857073523	2.8	5.8	6
2	2	2	1	2	2	4	2	3	2	3	1	2	2	2	6	6	5	6	6	4	6	6	6	4	6	5	5	6	6	7	7	7	7	6	6	6	6	6	6	6	7	7	7	7	7	48.4356365211346	2	5.8	5.2
1	3	2	2	2	3	2	2	2	3	3	2	3	3	2	5	4	5	6	5	6	6	6	6	5	6	5	7	6	6	5	6	5	6	6	5	5	6	5	5	6	7	7	7	7	1	45.9723481797825	2.6	5	5.8
1	5	1	2	5	2	4	2	4	2	6	7	6	5	6	2	2	2	3	2	1	2	2	1	7	4	6	4	4	5	5	5	7	6	5	1	1	1	7	1	3	2	2	2	2	3	56.3679605359973	6	2.2	2.6
1	2	2	2	2	3	2	3	2	3	4	3	2	3	5	6	6	5	6	6	6	6	7	7	6	5	6	5	5	6	6	7	6	6	6	5	5	5	6	5	4	6	6	6	7	5	50.9357710414066	3.4	5.8	6.4
1	2	1	3	2	3	5	2	3	4	4	4	3	4	4	6	6	6	6	6	6	6	4	5	6	6	5	5	5	5	5	5	5	6	6	5	4	4	4	4	4	5	5	5	4	4	53.226097497241	3.8	6	5.4
1	3	2	1	3	5	5	1	4	2	1	1	1	1	1	3	3	3	3	3	6	6	6	7	4	4	4	5	4	4	6	6	6	5	5	6	7	6	6	6	6	2	7	7	7	7	54.6482642884946	1	3	5.8
1	4	2	2	2	3	4	2	2	2	1	1	6	1	1	5	7	5	5	5	5	6	5	6	5	5	6	5	5	5	7	7	7	7	3	4	6	5	5	5	4	6	6	6	7	6	47.8980002736493	2	5.4	5.4
2	5	1	1	4	4	3	2	5	4	7	5	5	6	6	5	5	6	5	5	2	2	2	7	2	1	3	3	2	2	5	5	5	6	6	3	4	3	3	3	3	3	3	3	3	3	47.4471285296002	5.8	5.2	3
2	2	2	2	2	2	1	2	2	3	2	2	3	2	2	4	5	6	5	5	6	5	6	5	4	4	6	7	6	6	6	6	5	6	6	6	5	6	5	5	5	7	7	7	2	7	49.4859957995404	2.2	5	5.2
1	4	1	2	1	1	1	3	3	2	4	4	4	4	3	5	6	7	5	4	4	5	6	6	5	6	6	6	5	6	7	7	7	7	7	5	6	6	7	7	6	7	6	7	7	7	48.8575241862074	3.8	5.4	5.2
2	6	2	3	5	2	3	5	5	2	3	1	3	2	3	6	6	6	6	6	5	7	6	6	3	6	6	5	6	6	6	6	6	7	7	4	5	6	5	6	6	4	7	7	7	7	40.95510831789	2.4	6	5.4
1	3	2	1	3	2	3	3	2	3	2	3	2	2	3	3	4	2	3	3	4	3	3	3	3	7	7	7	7	7	7	7	7	7	7	4	5	6	5	5	6	4	4	4	5	4	44.7465980533345	2.4	3	3.2
1	2	2	1	2	3	1	2	3	3	1	1	7	1	1	6	6	4	4	5	6	5	5	5	5	5	6	5	6	5	6	7	7	7	7	6	5	5	5	4	5	6	5	5	6	4	46.2221018206029	2.2	5	5.2
1	3	2	2	2	2	4	3	3	2	2	2	2	2	2	6	6	5	6	5	4	4	4	4	4	6	6	5	6	5	4	5	6	5	5	3	3	3	3	3	3	6	6	6	6	6	46.535413063329	2	5.6	4
1	3	2	2	2	3	4	2	2	3	2	2	2	1	4	5	6	5	5	5	5	5	5	5	6	4	5	4	5	6	7	7	6	7	7	5	6	4	6	6	5	6	6	6	6	5	47.9283155808686	2.2	5.2	5.2
2	3	2	1	3	3	3	3	3	3	2	2	4	2	2	5	6	5	5	6	5	6	5	4	4	5	7	6	4	5	7	7	6	7	6	4	4	7	6	6	5	7	7	7	7	6	51.7031137595736	2.4	5.4	4.8
2	3	1	2	3	3	4	4	3	3	2	1	1	2	4	5	5	5	5	6	4	6	5	5	6	6	6	6	6	6	6	6	7	6	6	6	7	6	6	6	6	6	7	7	7	7	49.7219541471918	2	5.2	5.2
2	3	2	2	3	2	5	3	2	2	1	3	3	2	2	6	7	7	7	7	5	4	5	5	5	3	4	7	6	5	3	2	3	3	3	5	6	5	6	5	4	6	7	6	6	6	48.8441979415811	2.2	6.8	4.8
1	4	1	2	2	4	2	2	3	3	2	2	3	2	3	4	6	4	6	5	5	5	5	6	5	5	7	5	5	5	5	6	6	6	4	6	6	6	7	6	5	6	6	6	5	5	53.288801521415	2.4	5	5.2
1	3	3	3	4	2	5	4	4	5	5	4	4	3	5	6	6	6	6	7	5	6	5	6	6	5	5	5	4	4	6	5	6	6	6	6	6	6	6	5	5	6	6	6	6	6	51.5571000316194	4.2	6.2	5.6
2	2	2	2	2	3	2	2	2	2	2	2	2	2	2	5	7	5	6	5	6	6	5	6	5	6	5	6	5	5	5	6	5	7	5	4	5	7	5	5	5	7	2	7	7	7	51.4917645982433	2	5.6	5.6
1	3	2	2	2	3	1	2	2	3	2	4	3	3	3	5	6	6	6	6	5	6	6	6	5	5	7	7	6	7	5	6	6	6	5	5	6	6	6	6	6	5	6	6	6	6	50.8393786693401	3	5.8	5.6
1	2	2	1	2	1	3	2	4	2	3	3	3	2	3	3	3	3	3	3	2	4	3	3	1	1	1	1	7	1	1	2	1	7	2	3	3	3	3	2	2	2	2	3	3	3	52.2748685545634	2.8	3	2.6
1	3	2	2	2	3	2	2	2	3	6	6	1	7	7	2	2	1	3	2	3	3	3	2	3	5	5	6	6	5	3	2	3	2	3	2	3	2	2	3	3	6	5	6	6	6	44.0176767487169	5.4	2	2.8
2	3	2	2	2	3	4	2	2	3	3	2	3	2	3	5	5	4	5	5	6	5	7	5	6	5	5	6	5	6	5	6	6	5	7	5	6	6	5	6	6	5	6	6	6	6	50.9770821439377	2.6	4.8	5.8
2	4	2	1	2	3	5	3	3	3	1	1	1	1	1	6	5	4	4	4	6	6	6	6	6	5	5	5	5	6	6	7	7	7	7	5	6	5	5	5	5	6	5	5	6	6	48.0006612167087	1	4.6	6
2	4	2	1	1	2	6	3	3	3	5	5	5	5	5	2	2	1	3	1	3	3	1	3	2	5	5	5	5	5	5	7	6	5	5	5	6	6	6	6	6	5	4	6	4	6	51.2298302079625	5	1.8	2.4
1	2	2	1	2	3	1	3	2	3	3	2	3	3	5	5	6	5	5	6	5	5	4	5	6	5	5	5	6	5	6	6	5	6	6	5	6	6	7	5	6	6	7	5	5	6	45.7481908836575	3.2	5.4	5
1	4	2	2	1	6	7	5	2	2	4	1	2	2	2	5	6	5	6	6	2	3	4	4	2	7	7	7	7	7	5	7	7	7	7	3	3	3	3	3	3	7	7	7	7	7	48.4423850552966	2.2	5.6	3
2	2	2	2	2	3	4	2	2	3	5	5	4	4	6	7	7	7	7	6	2	3	1	3	3	6	6	6	6	5	4	5	6	7	5	6	7	7	7	1	7	7	1	7	7	7	46.6558000494626	4.8	6.8	2.4
1	2	2	2	5	2	1	1	2	3	2	3	2	2	3	4	5	5	5	5	6	5	5	6	6	5	7	5	5	6	7	7	7	7	6	3	3	3	2	4	4	7	7	7	7	6	50.7732086429059	2.4	4.8	5.6
2	3	2	1	3	3	3	3	3	2	2	2	2	2	2	5	6	6	7	5	2	4	4	4	4	6	6	7	6	5	6	6	5	7	6	4	5	5	5	5	5	7	7	3	7	7	52.2359267106899	2	5.8	3.6
2	4	2	1	3	1	5	3	2	2	4	3	3	3	3	5	6	6	6	5	1	4	3	3	3	6	6	6	5	6	4	5	5	6	5	4	7	6	6	6	6	5	6	6	5	5	54.9282631903296	3.2	5.6	2.8
2	3	1	2	3	3	2	4	5	5	4	2	3	3	2	5	6	6	5	7	4	4	4	5	4	6	6	6	6	5	5	6	6	6	5	5	5	5	6	5	6	7	7	7	7	7	46.4332174579562	2.8	5.8	4.2
1	5	2	3	3	2	3	3	3	3	7	5	5	5	6	7	7	7	7	7	4	5	5	5	5	2	7	4	5	6	6	5	5	6	6	6	5	6	7	5	4	5	5	6	5	6	48.2129542866203	5.6	7	4.8
2	3	2	2	2	3	5	1	4	4	2	2	4	2	2	5	6	5	5	6	5	6	5	4	4	5	7	6	4	5	7	7	6	7	6	4	4	7	6	6	5	7	7	7	7	6	49.9024039562402	2.4	5.4	4.8
2	3	2	2	2	3	2	2	2	3	2	3	3	3	3	2	3	3	2	3	7	2	7	7	7	5	5	6	7	5	5	5	5	6	5	7	1	6	6	7	7	6	6	6	5	6	46.4275654396227	2.8	2.6	6
1	3	2	1	2	2	1	3	3	3	4	2	2	3	2	7	5	5	7	5	6	6	7	6	6	5	5	6	5	6	6	5	5	6	4	5	6	5	6	6	6	4	6	5	5	5	52.929059091252	2.6	5.8	6.2
2	2	2	1	1	2	5	3	2	2	3	3	2	2	2	5	6	6	5	5	5	5	5	5	5	6	7	6	6	6	7	3	1	3	1	6	6	6	6	5	7	5	6	6	5	5	47.2969025965327	2.4	5.4	5
2	3	2	1	2	2	1	3	2	3	1	2	1	1	1	5	6	5	5	4	4	4	3	4	3	4	4	4	4	4	4	5	5	4	4	4	5	5	4	5	6	6	7	6	6	5	50.5389979397069	1.2	5	3.6
1	2	2	1	2	2	3	2	2	3	2	2	2	1	2	6	6	5	7	6	6	7	6	6	6	7	5	5	5	5	4	6	6	6	6	6	7	4	6	4	5	5	6	6	7	5	47.5510644678561	1.8	6	6.2
1	2	2	2	2	3	4	2	2	3	2	3	2	3	2	6	6	6	5	6	6	5	6	7	5	5	5	6	6	6	5	6	5	7	5	6	5	5	6	5	6	6	5	6	6	6	50.9090881551153	2.4	5.8	5.8
1	3	2	2	2	2	2	3	2	3	2	3	2	2	2	4	6	6	5	6	5	6	6	5	5	5	5	7	6	6	5	5	6	5	5	5	6	5	4	5	5	5	6	6	6	6	49.6883622716404	2.2	5.4	5.4
1	4	1	1	3	2	5	2	3	4	3	3	3	2	3	7	2	1	1	1	3	2	3	3	3	3	2	2	2	3	5	6	6	6	5	3	3	2	3	4	3	4	6	4	4	4	50.9588425206442	2.8	2.4	2.8
2	2	2	2	2	2	4	2	3	3	2	1	1	1	1	5	5	6	5	5	6	7	7	7	7	3	4	4	5	3	5	5	7	6	5	2	7	7	7	7	7	6	7	6	6	5	50.0936648677949	1.2	5.2	6.8
2	3	2	2	2	3	2	2	2	3	4	3	3	5	4	5	6	6	6	6	4	4	4	4	3	5	6	5	5	6	7	7	7	7	7	4	5	5	6	5	6	1	7	7	7	7	46.6016770015758	3.8	5.8	3.8
2	2	2	1	2	2	4	3	3	3	3	2	2	3	3	4	6	5	6	5	5	6	6	5	5	5	6	6	6	5	6	5	5	6	4	6	6	6	5	6	5	6	6	5	6	6	57.6913198711497	2.6	5.2	5.4
2	5	1	2	3	4	3	1	3	4	2	2	2	2	2	7	7	6	7	7	7	7	7	7	1	7	7	7	7	6	5	6	7	7	5	3	5	2	5	3	3	7	7	7	7	7	47.4891704612026	2	6.8	5.8
2	4	2	1	3	1	3	1	3	3	3	2	3	2	2	5	6	6	6	5	5	6	6	5	6	5	6	6	5	5	5	6	5	5	6	5	6	6	5	5	5	7	7	7	7	7	48.9185230258378	2.4	5.6	5.6
2	2	3	1	1	3	6	4	3	5	2	1	1	2	1	3	3	2	4	2	1	2	7	1	1	3	5	4	4	4	3	5	4	4	4	2	3	3	4	1	1	2	3	3	3	2	46.6761320957772	1.4	2.8	2.4
1	3	2	1	2	3	1	3	3	3	3	2	3	2	2	5	6	5	5	6	5	5	3	6	5	6	7	7	7	7	7	7	7	6	7	4	4	3	2	3	2	6	7	6	7	6	47.8994501192223	2.4	5.4	4.8
1	2	2	2	2	3	2	2	2	3	2	3	2	3	3	6	6	3	4	5	5	5	5	5	5	4	5	5	5	5	5	6	5	5	5	6	6	6	6	5	5	5	5	5	5	5	49.1850287142708	2.6	4.8	5
2	2	2	2	2	2	2	3	2	3	1	1	1	1	1	3	3	3	3	3	6	6	6	7	4	4	4	5	4	4	6	6	6	5	5	6	7	6	6	6	6	2	7	7	7	7	47.5303239470501	1	3	5.8
1	4	2	1	2	3	3	2	3	3	2	1	1	1	1	5	6	6	7	6	5	6	5	5	5	4	6	4	5	5	5	7	5	6	5	5	7	5	7	6	6	5	6	5	5	5	54.460517100324	1.2	6	5.2
1	2	2	2	3	3	4	3	4	2	3	4	3	2	3	5	5	6	5	6	5	5	4	5	5	4	5	5	4	5	6	6	6	6	7	5	7	6	6	5	6	7	7	1	7	7	49.2640699800642	3	5.4	4.8
2	2	2	1	2	2	1	3	3	2	7	1	1	1	1	6	7	6	6	4	6	5	7	5	6	5	5	5	5	4	6	6	6	5	5	5	5	5	5	6	4	7	7	7	7	7	49.6296613042113	2.2	5.8	5.8
2	5	1	3	2	3	4	1	5	5	1	1	2	1	1	5	6	6	6	6	7	7	7	6	7	7	7	6	7	7	6	6	6	5	5	7	7	6	1	7	7	7	7	7	7	7	52.3021542204629	1.2	5.8	6.8
1	3	2	2	2	3	2	2	2	3	2	3	2	2	2	5	5	5	5	5	5	5	5	6	5	4	4	5	4	3	5	6	6	6	6	7	7	7	3	6	7	6	7	5	5	6	48.3300086212786	2.2	5	5.2
1	2	2	2	2	3	2	2	2	3	4	4	4	4	4	3	3	3	4	3	5	6	6	6	6	4	5	4	5	4	5	5	4	6	6	7	7	7	7	2	7	5	6	6	6	6	54.355957717794	4	3.2	5.8
2	2	2	2	3	1	6	3	2	2	2	2	3	3	2	6	7	5	5	5	5	6	5	6	6	5	4	5	5	5	7	7	7	7	7	5	5	6	5	5	5	6	7	6	6	6	53.9796129546581	2.4	5.6	5.6
1	4	2	1	1	3	1	3	2	4	3	3	3	4	2	6	5	6	5	5	6	7	6	6	6	4	5	5	5	5	4	6	6	6	6	6	5	5	6	6	5	6	6	6	6	6	49.5962796071215	3	5.4	6.2
2	3	2	2	2	3	4	2	2	3	3	1	3	3	3	5	5	5	7	5	6	5	5	5	5	5	6	5	5	6	6	7	7	7	7	5	5	5	5	6	5	4	6	6	6	4	48.8239084950737	2.6	5.4	5.2
1	3	2	4	2	4	2	5	3	2	1	6	6	7	7	2	1	1	7	2	4	4	4	3	4	3	4	5	4	3	5	4	3	5	4	6	3	1	1	1	4	1	1	2	7	1	51.774513766733	5.4	2.6	3.8
1	3	2	1	3	2	2	3	3	2	5	6	5	6	5	2	3	3	3	3	7	7	7	7	6	4	4	4	5	4	5	5	6	6	6	6	6	5	6	6	6	6	6	5	5	6	50.2783609296475	5.4	2.8	6.8
2	3	1	4	4	4	7	5	2	2	5	5	5	6	5	5	6	6	5	5	2	2	3	3	3	4	6	6	5	4	6	6	6	4	6	3	3	2	3	4	1	3	3	2	3	3	46.3940240157239	5.2	5.4	2.6
1	3	2	4	2	4	2	5	3	2	1	6	6	7	7	2	1	1	7	2	4	4	4	3	4	3	4	5	4	3	5	4	3	5	4	6	3	1	1	1	4	1	1	2	7	1	51.117693861538	5.4	2.6	3.8
1	2	2	2	2	3	4	2	2	3	3	3	3	3	3	6	7	5	7	5	5	6	6	6	5	4	6	6	6	6	6	6	4	5	6	6	7	6	7	6	5	5	6	6	6	6	53.8877899202622	3	6	5.6
1	2	2	1	3	2	2	2	3	3	1	1	1	1	1	4	5	5	5	5	3	5	3	5	5	7	7	1	7	7	5	6	7	6	5	3	4	3	3	3	2	4	6	5	7	4	51.8612082640714	1	4.8	4.2
2	3	2	2	3	2	5	1	3	2	1	1	1	1	7	5	6	5	6	6	6	5	3	6	5	4	4	4	4	5	5	6	6	7	6	7	7	7	1	7	7	7	7	6	7	5	52.0159841302677	2.2	5.6	5
2	1	3	2	1	3	1	5	2	2	2	2	3	3	3	5	6	6	5	5	5	6	5	5	3	5	7	5	5	6	7	2	7	7	7	3	3	3	3	3	1	7	7	7	7	7	54.4559515135301	2.6	5.4	4.8
2	2	2	1	1	4	5	4	5	4	4	2	2	3	5	3	5	5	5	6	4	5	5	4	5	1	2	1	1	7	6	7	6	7	5	4	5	5	5	5	4	2	2	2	3	3	48.2323202192474	3.2	4.8	4.6
1	3	1	2	4	3	2	3	2	2	5	5	5	5	5	4	4	4	7	4	6	7	7	7	7	3	3	3	3	2	7	7	7	7	1	1	7	7	7	7	7	7	7	7	7	6	47.7315285101906	5	4.6	6.8
2	3	2	1	2	3	1	3	3	3	3	2	4	2	2	5	4	4	5	4	4	5	5	6	5	4	5	6	4	6	6	6	6	6	6	5	5	5	5	5	5	6	6	5	6	6	53.4209679941226	2.6	4.4	5
2	3	3	2	1	5	8	5	1	5	3	1	2	2	2	6	6	5	6	6	4	6	6	6	4	6	5	5	6	6	7	7	7	7	6	6	6	6	6	6	6	7	7	7	7	7	50.4690994702335	2	5.8	5.2
1	2	2	1	2	3	1	3	3	2	2	3	2	2	4	3	3	4	2	3	6	6	5	5	6	5	5	7	5	4	7	7	7	3	7	6	6	4	6	5	5	6	6	6	5	6	53.1029448508339	2.6	3	5.6
1	3	2	2	2	1	2	1	2	2	2	3	3	1	2	5	7	5	5	6	5	7	6	5	4	7	7	7	7	7	6	6	6	6	5	5	5	5	6	6	6	6	7	7	6	7	48.4909806617552	2.2	5.6	5.4
2	3	2	2	2	3	3	2	2	2	2	2	2	2	3	6	6	5	5	5	6	7	5	5	6	6	5	6	6	5	5	5	5	6	7	6	6	6	6	5	7	5	6	6	7	6	51.7434464855314	2.2	5.4	5.8
1	4	2	2	3	2	1	3	2	2	2	3	3	2	3	7	7	7	7	6	7	7	7	7	7	7	7	7	7	7	5	7	7	7	6	4	4	4	4	4	5	7	3	7	7	7	48.837505692575	2.6	6.8	7
1	3	2	1	3	3	4	1	4	4	5	5	5	6	5	7	7	7	1	7	3	6	5	4	4	4	5	4	4	3	7	7	7	7	7	2	4	3	3	3	1	6	6	6	6	7	50.575367148203	5.2	5.8	4.4
2	2	2	1	2	2	3	2	2	2	5	5	6	5	5	6	6	6	6	6	6	7	6	4	6	6	6	6	5	3	6	5	6	6	6	6	6	6	6	6	5	5	6	5	6	5	46.2461953975903	5.2	6	5.8
2	3	2	1	1	2	1	3	2	2	3	5	2	3	4	6	5	4	6	5	5	5	5	5	4	5	5	5	5	5	7	7	7	7	7	6	4	5	6	6	6	7	7	7	7	6	46.5141240455714	3.4	5.2	4.8
1	4	2	2	2	2	1	2	2	3	3	2	2	2	3	4	6	6	5	6	7	7	5	7	7	6	6	6	6	6	5	6	6	6	6	5	5	5	6	6	5	5	7	7	5	6	48.7534678313325	2.4	5.4	6.6
1	2	2	1	3	3	1	1	2	2	3	2	3	2	3	7	1	7	7	7	4	4	5	5	4	5	7	5	5	4	7	7	7	2	7	6	7	6	7	5	5	5	7	6	6	4	45.6208297032326	2.6	5.8	4.4
2	4	2	2	1	2	3	3	3	3	2	2	2	1	1	5	6	6	5	6	4	5	4	5	4	4	4	3	4	4	7	7	7	3	7	3	2	3	3	3	3	6	4	5	6	5	52.3641450595547	1.6	5.6	4.4
1	4	2	2	1	1	4	3	3	3	2	2	2	2	2	5	6	6	5	6	4	6	6	5	6	5	6	5	4	4	6	6	6	6	5	5	5	5	6	5	5	6	6	7	7	6	49.1803599035926	2	5.6	5.4
1	3	1	2	5	1	3	4	3	4	3	3	2	1	2	5	7	5	6	5	7	7	1	7	7	5	4	4	4	6	6	6	6	6	6	4	6	5	5	5	4	7	7	7	7	7	50.8347831256457	2.2	5.6	5.8
1	1	2	2	2	1	3	4	4	2	5	3	4	6	4	4	5	6	6	6	5	5	5	7	5	7	7	1	7	7	5	6	6	6	7	6	6	5	6	5	6	7	7	7	7	7	47.9747800759647	4.4	5.4	5.4
2	3	2	4	3	2	3	2	4	4	5	4	5	6	5	5	6	4	7	7	6	6	7	7	4	3	2	5	4	4	5	5	6	4	4	5	5	4	5	6	6	3	4	4	3	4	53.8310866550308	5	5.8	6
1	2	2	2	2	2	2	2	2	3	1	1	1	1	1	6	6	7	6	6	6	5	6	6	5	5	6	5	6	6	6	6	6	5	6	5	5	5	5	5	5	6	6	5	7	5	49.8085578636239	1	6.2	5.6
1	3	2	2	2	3	1	2	3	2	4	3	2	2	3	5	7	5	6	7	5	7	5	6	5	6	5	5	5	5	7	7	7	7	6	6	5	6	5	6	4	7	7	5	5	6	47.8951581435953	2.8	6	5.6
2	1	2	3	3	1	5	4	2	2	2	3	1	2	3	6	6	7	6	6	5	4	4	4	4	3	7	5	6	6	6	5	6	6	7	3	3	4	4	3	3	7	7	7	7	7	50.1203243987388	2.2	6.2	4.2
2	2	2	2	2	3	2	2	2	3	2	3	3	3	3	5	5	6	5	6	6	7	4	5	5	6	4	6	5	6	5	5	6	6	7	5	4	5	5	6	6	6	5	6	6	6	47.6804560983715	2.8	5.4	5.4
1	4	2	2	3	3	1	2	2	2	2	2	2	1	3	5	6	5	5	5	5	5	6	6	5	6	6	6	5	6	5	6	5	6	6	6	6	6	5	6	5	6	5	6	7	5	51.0971448150096	2	5.2	5.4
2	4	1	2	2	4	4	2	3	4	6	5	5	5	3	7	7	7	7	6	3	3	3	3	3	6	7	5	7	6	7	7	1	7	7	5	6	4	5	5	6	6	7	5	6	6	53.8348511064159	4.8	6.8	3
2	3	2	1	4	1	1	4	2	2	4	3	3	3	2	2	3	3	3	3	3	3	4	3	2	3	2	4	3	3	5	6	5	6	4	5	5	5	5	5	5	3	4	4	4	4	46.8447976371086	3	2.8	3
2	3	2	2	2	3	1	3	2	3	2	2	2	1	3	5	6	5	5	5	5	5	6	6	5	6	6	6	5	6	5	6	5	6	6	6	6	6	5	6	5	6	5	6	7	5	52.6509157488507	2	5.2	5.4
2	3	2	1	2	3	4	2	3	3	4	2	3	4	2	5	5	6	7	5	6	5	4	5	4	4	5	4	4	3	5	5	6	5	4	4	4	5	6	5	5	4	5	4	4	6	53.8166733488029	3	5.6	4.8
1	2	2	1	2	2	5	2	3	3	1	1	1	1	1	7	7	7	7	1	4	4	5	4	4	6	5	5	5	5	5	5	6	5	5	4	5	5	5	6	4	5	5	6	5	5	53.1484041233522	1	5.8	4.2
2	4	2	1	3	1	5	2	2	2	1	1	1	1	2	6	7	7	7	7	6	6	6	5	4	4	4	5	4	3	6	5	4	5	5	5	5	4	4	7	5	6	7	5	6	5	47.3866688949466	1.2	6.8	5.4
1	4	2	2	1	1	4	3	3	3	2	2	2	2	2	5	6	6	5	6	4	6	6	5	6	5	6	5	4	4	6	6	6	6	5	5	5	5	6	5	5	6	6	7	7	6	52.0294633103126	2	5.6	5.4
1	2	3	1	1	3	4	2	5	2	1	1	1	1	1	2	3	3	3	1	6	7	6	6	5	7	7	6	7	7	5	5	5	5	5	7	2	7	7	7	7	5	6	6	5	5	49.5033791633692	1	2.4	6
2	4	1	1	2	5	1	1	2	3	6	5	5	5	5	1	2	1	2	7	3	4	3	2	3	3	3	3	1	3	2	3	7	2	2	6	1	1	2	2	2	3	2	1	3	2	49.557926909617	5.2	2.6	3
2	4	3	3	3	1	6	4	3	3	3	4	7	4	4	3	2	3	2	3	7	6	7	7	7	5	5	6	5	5	6	7	7	6	7	5	6	6	6	5	5	7	7	7	6	7	49.8995700603402	4.4	2.6	6.8
2	2	2	2	2	3	2	2	2	3	3	3	2	2	3	5	5	5	6	4	3	4	2	4	4	5	4	3	5	4	5	6	5	6	6	5	5	5	4	6	5	6	7	6	6	5	50.5604135868948	2.6	5	3.4
1	3	2	2	5	1	4	3	4	5	1	1	1	1	1	6	6	6	6	5	7	7	2	7	7	5	6	3	5	4	6	6	6	7	5	3	5	5	4	4	4	7	7	7	7	7	48.2371912567506	1	5.8	6
1	3	1	1	3	4	4	3	3	3	2	2	2	3	1	5	6	5	7	5	1	3	1	2	3	7	7	7	7	7	5	7	6	6	6	6	5	5	6	6	6	6	7	7	7	7	48.2650061350348	2	5.6	2
1	3	2	1	2	3	2	3	3	2	3	3	3	4	2	6	7	5	5	6	5	5	5	4	6	5	5	5	6	6	6	6	5	5	6	6	5	6	6	4	5	6	6	7	6	6	47.1491843539443	3	5.8	5
1	2	2	2	2	3	1	3	2	3	2	3	3	4	3	3	5	5	5	6	6	5	5	7	5	6	5	6	6	5	6	5	5	6	5	5	5	5	5	7	5	5	6	6	5	7	44.731038301715	3	4.8	5.6
2	2	2	2	2	1	4	1	2	3	3	4	4	4	4	7	7	1	7	7	5	7	6	6	6	2	2	2	3	3	7	7	7	7	6	2	7	1	7	2	1	7	7	7	7	7	51.2874191481399	3.8	5.8	6
2	4	4	2	3	2	3	1	2	2	1	1	2	1	1	5	6	6	6	6	7	7	7	6	7	7	7	6	7	7	6	6	6	5	5	7	7	6	1	7	7	7	7	7	7	7	49.7519999621088	1.2	5.8	6.8
1	3	2	2	2	3	2	2	2	3	4	2	2	3	2	5	7	3	5	6	3	5	5	4	5	5	5	5	6	5	6	7	6	6	6	6	5	6	5	6	7	6	6	6	5	6	50.9327478218077	2.6	5.2	4.4
1	2	2	1	2	3	5	2	3	3	3	2	2	2	3	5	5	4	5	6	2	7	7	7	7	6	6	5	6	6	5	5	4	5	5	7	7	7	7	1	7	7	7	7	7	6	55.3591532991799	2.4	5	6
1	5	2	3	5	5	7	1	5	3	2	3	2	2	3	6	7	7	6	7	4	5	4	4	3	7	7	7	7	7	7	7	7	7	7	6	6	6	4	5	5	5	6	6	6	6	47.7688129404102	2.4	6.6	4
1	2	2	2	2	3	2	3	3	2	2	2	2	3	4	5	6	5	6	5	6	7	7	6	6	4	4	3	4	3	6	7	6	6	5	7	7	1	7	7	7	7	7	7	5	7	51.3730014480531	2.6	5.4	6.4
1	2	2	2	2	2	4	2	3	2	4	3	3	3	2	4	6	4	5	4	5	5	6	6	5	6	5	5	4	5	6	6	4	6	5	4	6	6	6	5	6	6	6	7	6	5	50.7468370686722	3	4.6	5.4
2	3	2	1	2	2	3	3	3	2	2	3	2	2	4	4	5	4	4	4	5	5	6	5	4	4	6	6	5	4	7	7	7	7	7	5	5	5	5	4	5	6	5	6	5	6	54.1013112444006	2.6	4.2	5
2	5	2	2	4	4	2	2	4	2	1	1	2	1	1	6	6	5	6	7	4	4	5	3	4	3	5	5	4	3	7	7	7	6	7	6	5	6	6	6	7	7	7	7	7	7	47.2469954445186	1.2	6	4
2	3	1	1	5	4	5	4	4	4	3	3	3	3	3	3	4	2	1	3	3	2	1	2	3	2	2	1	3	2	6	7	6	5	5	1	3	1	1	2	7	3	4	3	3	3	52.8739019338275	3	2.6	2.2
1	1	2	3	1	4	6	2	2	4	3	1	2	2	2	6	6	5	6	6	4	6	6	6	4	6	5	5	6	6	7	7	7	7	6	6	6	6	6	6	6	7	7	7	7	7	48.0266196894882	2	5.8	5.2
1	3	3	3	2	4	5	1	5	5	6	5	5	6	7	3	3	3	4	4	2	3	1	4	4	2	3	2	3	2	3	4	3	3	3	1	2	1	1	2	7	3	2	3	3	3	50.1111484048158	5.8	3.4	2.8
2	4	2	2	5	2	4	3	3	4	4	4	3	4	3	6	6	5	6	4	5	4	4	4	4	5	5	5	5	5	7	7	1	7	7	4	6	7	5	6	6	7	7	6	7	7	53.9363395980755	3.6	5.4	4.2
2	3	2	1	2	2	2	2	2	2	3	4	4	2	2	6	5	5	5	5	6	5	5	5	6	5	6	5	6	6	6	6	6	5	4	6	7	5	5	5	6	6	6	5	5	6	51.4827022504968	3	5.2	5.4
2	3	1	1	2	4	5	2	4	3	3	3	2	3	2	5	5	5	4	6	4	5	5	5	6	6	6	6	6	6	6	6	6	6	6	5	5	5	5	6	6	5	6	6	6	6	56.0198100424674	2.6	5	5
1	3	2	2	3	1	6	3	4	3	4	4	3	4	3	7	7	7	6	7	7	7	6	7	7	3	3	3	2	3	7	7	7	7	6	5	5	5	5	6	5	6	7	7	7	7	48.4372715595954	3.6	6.8	6.8
2	1	3	1	2	1	3	1	3	2	2	2	2	2	2	2	3	2	3	3	1	7	7	7	7	2	1	2	7	1	2	7	2	1	1	5	6	6	5	4	5	4	5	6	4	5	52.9497700952091	2	2.6	5.8
2	1	2	4	2	2	1	1	2	3	4	3	4	4	4	7	7	7	6	7	6	5	6	5	6	7	7	6	7	7	7	7	7	7	7	7	7	6	6	6	7	7	7	6	7	7	50.4478922613977	3.8	6.8	5.6
2	2	2	2	2	1	3	4	2	2	2	2	2	2	2	5	6	6	4	5	5	5	5	4	5	3	5	6	6	5	6	5	7	7	6	5	6	5	5	6	4	7	7	7	6	6	47.1438989905201	2	5.2	4.8
1	2	2	2	2	3	4	2	2	3	3	2	2	2	3	3	3	3	2	2	2	4	3	3	3	5	6	6	6	5	5	5	3	5	5	1	7	7	7	7	7	6	5	6	6	6	47.4737250060052	2.4	2.6	3
1	4	1	2	4	2	3	2	2	2	2	3	2	2	2	7	7	7	7	2	4	5	4	4	5	6	7	7	7	7	7	1	7	7	7	3	3	2	3	4	4	6	4	6	5	5	44.858948529286	2.2	6	4.4
1	2	2	3	4	3	4	1	3	3	5	2	4	3	3	1	7	2	1	1	4	5	4	6	6	3	3	1	2	3	7	7	7	7	2	4	5	5	4	4	4	4	5	6	5	5	46.0041714960013	3.4	2.4	5
2	2	2	2	2	3	4	2	2	3	5	3	3	3	4	5	6	4	6	6	4	6	5	5	6	6	5	6	6	5	4	6	5	4	6	6	7	6	6	6	5	5	6	6	6	6	50.0123087360566	3.6	5.4	5.2
1	2	2	2	3	3	6	1	4	2	3	2	2	2	3	5	5	4	5	6	2	7	7	7	7	6	6	5	6	6	5	5	4	5	5	7	7	7	7	1	7	7	7	7	7	6	57.8681013929102	2.4	5	6
2	5	3	3	1	5	6	2	4	3	2	3	3	3	3	2	3	3	2	3	7	2	7	7	7	5	5	6	7	5	5	5	5	6	5	7	1	6	6	7	7	6	6	6	5	6	51.5824306748229	2.8	2.6	6
1	3	2	2	2	2	2	2	3	2	3	2	3	2	3	5	7	6	6	6	4	5	6	5	4	6	6	5	6	6	7	7	6	7	6	5	5	5	5	6	5	6	6	5	7	4	50.5334591877888	2.6	6	4.8
1	3	2	1	5	1	4	4	2	4	7	1	1	1	1	3	3	3	3	3	6	5	6	6	6	5	6	5	5	6	2	7	7	7	7	5	5	5	6	7	5	5	6	6	5	5	49.2923518365265	2.2	3	5.8
2	3	2	1	2	3	3	3	2	2	3	3	3	1	2	5	5	6	5	6	5	5	5	4	5	3	6	6	6	6	5	5	5	5	5	4	5	7	6	5	6	5	6	6	6	5	49.8391289999775	2.4	5.4	4.8
1	3	2	2	2	3	2	2	2	3	2	2	2	1	2	5	6	6	7	6	6	6	6	5	6	6	6	6	6	6	6	6	5	6	5	6	7	6	5	5	6	6	6	6	5	6	50.9404594466369	1.8	6	5.8
1	2	2	2	3	1	2	1	3	3	2	3	3	3	3	6	5	6	6	5	5	5	3	4	4	5	7	6	6	6	6	6	6	6	5	7	7	7	7	1	7	5	6	6	7	4	49.2161856261377	2.8	5.6	4.2
1	4	2	2	3	3	2	3	2	2	3	1	2	2	3	5	5	5	5	5	4	6	6	6	5	4	6	6	6	6	7	7	7	7	7	4	5	5	5	5	5	5	6	5	5	5	51.6344324217636	2.2	5	5.4
1	2	3	2	2	3	6	2	3	3	1	1	1	1	1	4	5	4	5	5	5	6	5	6	6	7	7	6	7	7	7	5	6	7	5	7	1	7	7	7	7	7	7	7	7	7	50.0771043845924	1	4.6	5.6
1	3	2	2	2	3	2	2	2	3	4	1	3	3	2	5	6	6	6	5	6	5	5	5	6	6	5	6	5	6	5	6	5	5	6	6	6	6	6	5	5	5	6	5	5	5	44.9930284449705	2.6	5.6	5.4
2	1	1	3	3	3	6	5	2	3	1	1	2	1	1	5	6	6	6	6	7	7	7	6	7	7	7	6	7	7	6	6	6	5	5	7	7	6	1	7	7	7	7	7	7	7	49.1883335693429	1.2	5.8	6.8
1	2	1	2	4	3	3	3	3	5	2	3	3	2	2	5	6	6	5	5	5	5	4	6	7	5	5	6	4	4	7	7	7	7	7	6	6	5	6	7	5	7	7	7	7	7	45.5490502282569	2.4	5.4	5.4
2	4	4	1	5	3	5	3	5	2	7	7	7	6	1	7	7	7	7	7	3	3	3	4	3	3	3	3	3	3	5	5	6	5	6	2	3	3	4	3	3	2	7	2	2	1	48.9827967532885	5.6	7	3.2
2	3	1	1	3	4	6	4	2	4	7	6	6	6	6	2	1	2	2	2	4	5	4	4	5	3	3	3	3	2	5	4	5	6	4	5	5	5	5	5	6	2	3	2	2	3	48.432775218944	6.2	1.8	4.4
1	2	2	1	1	3	5	3	2	2	2	2	2	1	2	6	5	6	6	6	5	6	5	7	6	4	6	5	7	6	6	6	5	6	7	5	5	5	5	5	5	6	6	6	5	6	53.5387939275904	1.8	5.8	5.8
1	2	2	2	2	3	2	3	2	3	1	1	1	1	1	6	7	7	7	7	6	6	5	6	7	6	6	5	6	5	6	7	5	6	5	7	7	1	7	7	7	1	7	7	7	7	50.0266671997747	1	6.8	6
2	4	1	2	3	6	5	2	1	2	2	3	3	3	3	4	4	4	4	4	6	6	6	5	4	5	5	5	5	5	6	5	7	5	5	2	7	7	7	7	7	7	7	7	7	7	46.4108444392077	2.8	4	5.4
2	2	2	1	5	4	1	3	2	2	4	3	3	3	1	4	5	6	5	5	5	4	4	4	4	4	5	5	4	5	4	5	5	7	4	4	4	5	4	5	5	5	5	5	5	5	49.4407371434576	2.8	5	4.2
1	3	2	1	2	1	3	1	3	3	3	2	2	2	3	4	6	6	5	6	7	7	5	7	7	6	6	6	6	6	5	6	6	6	6	5	5	5	6	6	5	5	7	7	5	6	43.8673700183437	2.4	5.4	6.6
1	2	2	2	2	3	4	3	2	3	1	3	3	2	2	6	7	7	7	7	5	4	5	5	5	3	4	7	6	5	3	2	3	3	3	5	6	5	6	5	4	6	7	6	6	6	46.9735511998645	2.2	6.8	4.8
1	3	2	2	2	3	2	2	2	3	4	2	3	4	3	6	6	6	6	4	6	7	6	6	6	6	5	6	6	7	6	6	5	7	6	5	6	6	6	6	6	6	5	6	6	6	49.7088050237554	3.2	5.6	6.2
1	3	2	1	1	1	4	3	2	2	3	1	2	3	2	6	5	7	5	6	6	6	7	6	5	4	5	5	5	5	5	6	5	6	7	5	5	4	4	6	5	7	7	2	7	7	50.2773522662649	2.2	5.8	6
1	3	2	1	2	3	5	2	2	2	2	2	3	4	2	6	6	6	6	6	5	5	7	5	6	5	5	5	5	5	7	7	6	7	7	6	6	6	5	5	6	6	6	7	5	5	50.325997546148	2.6	6	5.6
1	1	1	3	5	2	7	6	3	5	4	3	4	2	4	1	3	2	2	2	3	4	3	4	3	5	5	5	5	4	5	5	5	5	4	4	5	4	4	4	4	2	3	3	3	1	56.5630910675222	3.4	2	3.4
1	3	2	1	2	2	2	3	3	2	2	3	2	3	2	5	6	6	5	5	6	7	5	6	5	5	7	5	6	6	5	6	6	6	5	4	6	6	7	5	4	6	6	5	6	5	48.3627746757408	2.4	5.4	5.8
1	6	4	3	3	2	3	6	2	4	5	4	4	4	4	6	4	5	5	6	4	5	5	5	5	6	7	7	7	7	7	7	7	7	7	6	7	6	6	6	5	7	7	7	7	7	51.6766485536703	4.2	5.2	4.8
1	3	2	2	2	3	2	2	2	3	2	1	1	1	1	5	5	5	4	5	7	7	6	7	7	7	7	3	7	7	6	7	7	7	7	4	4	4	4	3	5	6	6	6	5	6	45.9414162398628	1.2	4.8	6.8
2	3	1	3	4	2	3	5	2	4	3	1	1	2	2	5	6	5	5	6	2	3	3	3	2	7	7	7	7	2	6	5	5	5	5	7	7	2	7	7	7	5	6	6	6	6	54.7461997477776	1.8	5.4	2.6
2	2	2	1	1	1	3	4	3	2	6	6	4	5	6	1	3	1	1	2	3	3	3	2	3	3	2	3	2	2	1	7	1	1	2	3	4	3	3	4	3	7	1	1	2	1	52.0891437546173	5.4	1.6	2.8
2	3	2	2	2	3	2	3	2	3	4	3	3	3	3	5	7	5	5	5	5	6	6	6	6	6	6	6	7	6	5	6	5	6	5	6	7	5	5	6	4	5	6	6	6	6	47.3413655685187	3.2	5.4	5.8
1	2	2	1	2	3	4	3	2	2	2	3	4	2	4	6	6	6	6	5	1	1	3	3	3	2	4	3	2	3	5	6	6	5	5	7	6	6	6	6	6	4	5	4	4	3	47.5519584847245	3	5.8	2.2
1	2	2	1	3	2	4	2	2	3	4	2	3	3	2	5	7	6	6	5	3	4	5	5	4	7	1	7	7	7	5	5	5	6	5	6	6	6	6	6	5	6	6	6	5	6	49.0886795121296	2.8	5.8	4.2
2	4	1	3	1	1	1	3	2	4	7	1	6	7	7	1	1	7	1	2	2	3	2	3	3	1	1	1	1	7	7	1	2	1	1	1	3	1	2	7	3	1	1	1	3	7	46.6698695061939	5.6	2.4	2.6
2	3	1	1	4	2	1	1	3	4	1	1	7	1	1	7	7	7	6	7	7	7	7	6	7	7	7	7	1	7	6	7	5	6	6	4	5	5	4	4	4	4	5	4	4	3	50.6114595926744	2.2	6.8	6.8
1	4	1	1	3	2	1	4	2	4	3	3	2	2	3	4	6	6	5	6	5	5	4	4	5	6	7	5	6	6	5	7	7	7	6	6	6	6	6	6	6	5	7	6	6	7	53.2961967431451	2.6	5.4	4.6
1	3	2	1	2	3	3	3	2	3	3	4	4	3	4	5	7	6	5	5	6	6	6	6	6	7	7	7	7	7	1	3	3	1	7	4	5	6	5	5	5	4	5	6	5	6	50.0054802254718	3.6	5.6	6
1	3	2	1	2	2	4	4	3	3	5	3	4	6	4	4	5	6	6	6	5	5	5	7	5	7	7	1	7	7	5	6	6	6	7	6	6	5	6	5	6	7	7	7	7	7	45.3639102736088	4.4	5.4	5.4
2	3	1	2	2	3	6	4	2	3	2	1	1	1	1	2	3	3	2	3	6	5	6	6	5	4	4	5	4	4	5	5	4	5	6	1	7	7	7	7	7	7	7	7	6	7	45.8222986175217	1.2	2.6	5.6
1	2	2	2	2	2	4	3	2	3	4	4	4	5	3	7	7	7	7	6	3	3	3	3	2	5	4	5	5	4	5	5	5	6	5	5	6	4	6	4	5	6	7	6	6	5	50.4774623360863	4	6.8	2.8
2	3	2	2	1	2	1	4	3	2	3	2	2	2	2	5	6	6	7	4	6	6	7	6	6	6	6	6	6	5	5	5	6	6	6	5	5	6	6	5	6	6	5	5	6	6	56.7686701784969	2.2	5.6	6.2
1	1	3	3	2	5	2	3	3	4	4	1	2	2	2	5	6	5	6	6	2	3	4	4	2	7	7	7	7	7	5	7	7	7	7	3	3	3	3	3	3	7	7	7	7	7	51.7973061024796	2.2	5.6	3
2	1	2	1	4	3	4	3	3	5	7	1	1	1	1	6	7	6	6	4	6	5	7	5	6	5	5	5	5	4	6	6	6	5	5	5	5	5	5	6	4	7	7	7	7	7	45.4764274081777	2.2	5.8	5.8
2	3	2	2	2	3	2	2	2	3	2	2	2	1	2	6	6	5	7	6	6	7	6	6	6	7	5	5	5	5	4	6	6	6	6	6	7	4	6	4	5	5	6	6	7	5	49.8001953578684	1.8	6	6.2
2	3	2	1	2	2	2	3	2	3	2	1	3	2	2	7	7	7	7	7	6	5	6	7	6	5	6	5	6	5	5	6	5	5	5	6	6	5	5	4	4	5	5	5	4	5	48.2270394268589	2	7	6
1	2	2	2	2	3	2	2	2	3	2	2	4	2	2	5	6	7	6	6	4	6	7	6	6	5	6	5	6	6	5	7	7	7	7	5	6	6	7	6	5	5	6	6	6	6	49.881740623295	2.4	6	5.8
2	4	4	3	5	1	2	1	3	2	4	4	4	4	4	3	2	3	2	2	7	7	2	7	7	7	7	7	7	7	7	7	7	7	6	5	6	4	6	5	5	6	6	6	6	6	49.4937143663561	4	2.4	6
1	3	2	2	2	3	2	2	2	3	1	1	2	1	1	6	7	5	5	5	5	7	6	6	7	6	6	5	6	5	6	6	6	6	5	5	5	5	5	6	5	7	7	7	7	1	51.1595043194313	1.2	5.6	6.2
2	2	2	3	4	4	4	1	4	3	5	6	7	7	6	1	7	7	7	7	4	4	5	5	5	4	5	4	6	5	4	4	4	4	4	3	4	4	5	5	5	4	4	5	7	5	51.972751345518	6.2	5.8	4.6
2	2	2	1	3	2	3	2	2	2	2	2	2	1	2	5	6	6	7	6	6	6	6	5	6	6	6	6	6	6	6	6	5	6	5	6	7	6	5	5	6	6	6	6	5	6	49.0620671721254	1.8	6	5.8
1	1	2	3	2	2	2	2	3	5	3	3	1	2	4	5	5	6	5	6	7	7	1	7	7	7	7	7	7	1	3	4	3	3	3	7	7	7	7	1	7	7	7	7	7	7	50.820918366395	2.6	5.4	5.8
1	2	2	1	1	2	1	2	3	2	2	3	3	2	3	1	1	3	2	2	7	7	7	7	2	3	2	2	3	3	7	7	7	7	7	1	1	2	1	7	3	5	6	5	5	5	50.5849449952271	2.6	1.8	6
1	3	2	2	2	3	2	2	2	3	5	5	5	5	5	5	6	5	5	5	5	5	5	6	6	2	3	3	2	3	6	6	6	7	6	7	7	7	1	7	7	5	6	6	6	6	50.7112493411753	5	5.2	5.4
1	4	1	2	1	3	5	2	3	2	4	3	2	2	2	5	6	6	5	5	6	6	5	5	5	5	6	7	5	6	6	6	5	7	6	5	6	6	5	5	4	6	7	7	7	7	52.9625953039614	2.6	5.4	5.4
1	3	2	2	2	2	4	3	2	3	1	2	1	1	1	5	6	5	5	4	4	4	3	4	3	4	4	4	4	4	4	5	5	4	4	4	5	5	4	5	6	6	7	6	6	5	51.8320609984354	1.2	5	3.6
2	3	2	2	2	2	4	3	2	2	2	2	2	2	3	5	5	5	6	4	4	6	6	6	7	5	5	5	7	5	6	6	5	6	6	5	5	4	5	6	5	6	6	6	7	5	53.7619568034507	2.2	5	5.8
1	3	1	1	4	2	6	1	2	4	2	1	1	1	1	5	5	6	5	5	5	5	6	5	5	6	6	6	6	6	6	7	6	7	7	5	5	6	6	6	6	5	5	4	6	6	47.8715924609523	1.2	5.2	5.2
2	4	3	3	4	2	1	4	1	2	4	2	3	2	2	5	6	5	5	5	6	6	7	7	5	6	6	5	6	6	7	7	1	7	7	6	7	6	5	4	5	5	7	4	5	6	47.171796728176	2.6	5.2	6.2
1	4	3	2	4	2	4	1	1	5	3	3	1	2	4	5	5	6	5	6	7	7	1	7	7	7	7	7	7	1	3	4	3	3	3	7	7	7	7	1	7	7	7	7	7	7	49.7837064912398	2.6	5.4	5.8
1	3	2	1	3	3	4	4	3	3	3	1	1	3	2	5	5	5	5	5	4	6	5	4	5	4	5	4	4	4	7	7	7	7	7	5	7	6	6	6	5	7	7	6	7	7	47.4240007362184	2	5	4.8
1	4	2	2	3	1	5	3	3	2	4	2	3	1	4	5	5	5	6	6	6	6	4	6	6	3	4	5	6	4	2	3	3	2	3	5	5	5	6	6	5	5	7	7	7	6	45.6910134987655	2.8	5.4	5.6
1	3	2	1	2	2	4	2	2	3	4	2	3	1	4	5	5	5	6	6	6	6	4	6	6	3	4	5	6	4	2	3	3	2	3	5	5	5	6	6	5	5	7	7	7	6	47.7251701784659	2.8	5.4	5.6
2	4	1	2	4	6	5	2	3	4	5	5	5	5	6	1	1	7	1	1	2	2	1	1	7	1	2	1	7	1	5	4	5	5	4	2	4	3	3	4	3	3	2	2	7	2	53.4181785684655	5.2	2.2	2.6
1	3	1	3	4	1	5	3	4	3	3	4	4	3	4	2	3	4	3	2	4	5	4	5	3	6	5	6	6	6	5	5	6	5	5	6	6	6	4	5	5	5	6	6	6	5	46.7891224799086	3.6	2.8	4.2
2	3	2	1	2	3	3	3	3	3	4	3	2	2	2	5	6	6	5	5	6	6	5	5	5	5	6	7	5	6	6	6	5	7	6	5	6	6	5	5	4	6	7	7	7	7	50.3645509301238	2.6	5.4	5.4
2	3	3	2	5	3	5	3	2	3	4	2	2	1	2	5	6	5	7	6	7	2	7	7	7	4	5	4	5	4	6	5	4	5	5	7	7	7	7	7	1	5	6	6	5	6	47.7398202295364	2.2	5.8	6
1	3	1	1	1	1	4	5	3	2	7	7	7	1	7	1	1	1	7	1	7	2	1	1	1	5	5	5	5	4	4	6	6	5	5	1	3	3	2	1	3	2	3	2	3	1	49.8358018798551	5.8	2.2	2.4
2	3	2	2	2	2	5	3	3	2	2	1	3	3	3	6	7	5	6	6	5	5	5	7	4	7	7	7	1	7	5	5	5	7	4	6	5	5	7	6	7	6	6	6	6	6	46.6077642905526	2.4	6	5.2
1	1	2	3	4	3	3	5	2	3	4	4	4	4	3	5	5	5	5	5	3	6	5	5	6	5	5	5	5	4	5	6	5	5	6	1	7	7	7	7	7	7	7	7	7	7	56.6397780502818	3.8	5	5
1	2	1	3	5	2	4	4	2	4	1	1	1	1	1	3	2	3	3	4	5	6	6	5	6	7	7	7	7	6	6	7	7	7	6	7	2	7	7	7	7	6	7	7	7	7	52.2165153274923	1	3	5.6
2	3	2	1	2	3	3	3	3	3	2	1	3	1	3	5	6	6	5	6	6	5	5	6	6	5	6	5	5	4	7	7	7	7	7	5	7	4	7	4	6	4	5	5	7	6	47.288360769416	2	5.6	5.6
2	3	2	1	1	3	5	4	2	4	5	5	6	6	6	4	4	4	3	4	6	7	6	5	6	6	7	7	7	7	3	2	3	2	2	6	7	3	7	7	7	4	4	6	4	6	48.651755306662	5.6	3.8	6
2	5	1	1	5	2	4	2	3	2	2	2	2	1	2	4	4	4	5	5	6	6	6	6	6	5	4	4	4	5	7	7	7	6	6	5	6	6	6	6	6	5	4	4	4	3	47.5469457144935	1.8	4.4	6
2	4	3	1	3	4	4	1	4	5	2	2	3	2	2	4	5	6	6	5	2	3	3	4	2	2	2	2	3	3	2	1	2	7	1	6	1	7	7	7	7	3	4	4	4	5	49.92334150286	2.2	5.2	2.8
2	3	2	1	2	2	4	3	2	3	2	4	3	3	3	5	6	6	6	6	5	6	6	6	5	5	7	7	6	7	5	6	6	6	5	5	6	6	6	6	6	5	6	6	6	6	52.1048417205038	3	5.8	5.6
2	2	2	1	2	3	2	3	2	2	5	7	5	6	7	5	5	7	6	6	2	4	3	2	3	1	3	3	3	3	6	7	6	5	6	5	4	4	5	6	6	3	2	1	2	2	45.1404465380851	6	5.8	2.8
2	2	2	2	2	2	4	2	3	2	5	4	4	3	5	6	6	6	6	7	5	6	5	6	6	5	5	5	4	4	6	5	6	6	6	6	6	6	6	5	5	6	6	6	6	6	50.0395551529077	4.2	6.2	5.6
1	1	1	2	5	3	2	1	2	2	3	2	3	2	2	5	6	6	6	5	5	6	6	5	6	5	6	6	5	5	5	6	5	5	6	5	6	6	5	5	5	7	7	7	7	7	50.7125981431985	2.4	5.6	5.6
2	4	2	4	4	5	3	1	2	5	7	4	6	5	7	1	1	1	2	7	1	3	3	3	2	2	1	3	2	3	2	2	7	1	1	3	4	3	3	3	2	1	2	2	1	7	47.4961621800806	5.8	2.4	2.4
2	2	2	2	2	2	1	3	3	2	2	3	3	4	3	6	6	5	5	5	5	7	5	6	6	5	5	5	7	5	5	6	6	6	6	4	6	5	5	6	6	6	6	6	6	6	51.2298312280507	3	5.4	5.8
1	2	2	2	2	3	1	3	2	3	3	4	3	2	3	5	5	6	5	6	5	5	4	5	5	4	5	5	4	5	6	6	6	6	7	5	7	6	6	5	6	7	7	1	7	7	53.6578851538106	3	5.4	4.8
1	3	2	2	2	3	2	2	2	2	3	2	3	2	3	5	5	4	5	5	6	5	7	5	6	5	5	6	5	6	5	6	6	5	7	5	6	6	5	6	6	5	6	6	6	6	50.4907030808582	2.6	4.8	5.8
2	3	2	1	2	2	2	2	2	2	3	3	3	3	4	6	5	7	6	5	6	5	6	5	5	5	6	6	6	6	5	5	4	6	6	6	6	6	4	5	5	5	5	5	5	6	49.3657285811511	3.2	5.8	5.4
2	3	2	3	3	2	1	1	4	2	2	2	1	2	3	2	1	3	1	3	6	6	6	6	6	5	6	6	6	6	6	7	6	6	6	2	3	7	1	1	1	6	6	5	5	6	52.8132155267401	2	2	6
2	3	2	2	2	2	4	3	2	2	2	1	2	3	2	5	5	5	6	5	6	6	5	6	5	4	6	5	4	3	6	6	5	6	6	6	6	6	6	6	6	5	7	6	6	5	50.6271066145329	2	5.2	5.6
1	3	2	2	2	3	2	2	2	3	3	2	3	3	3	6	5	6	6	6	4	5	6	5	5	6	5	5	6	4	7	7	7	7	7	5	6	4	6	6	5	6	6	5	6	6	46.5752695189608	2.8	5.8	5
1	4	1	2	3	3	2	3	2	2	3	4	7	4	4	3	2	3	2	3	7	6	7	7	7	5	5	6	5	5	6	7	7	6	7	5	6	6	6	5	5	7	7	7	6	7	48.4955246836833	4.4	2.6	6.8
2	2	1	2	2	4	6	3	3	4	2	2	2	2	2	5	6	6	5	5	7	7	7	6	7	7	7	2	7	7	3	5	7	5	5	5	7	5	5	5	5	6	5	6	6	5	52.0962192023927	2	5.4	6.8
2	3	2	1	2	1	1	2	3	2	3	2	4	3	3	5	3	5	7	4	6	7	6	6	6	4	5	4	5	4	4	7	6	7	6	4	5	4	5	5	6	7	7	7	7	7	45.0501827645767	3	4.8	6.2
2	2	2	2	2	3	2	2	2	3	3	1	3	2	3	6	6	7	6	6	5	5	4	5	6	5	7	5	5	5	5	6	6	6	5	6	5	6	6	6	6	6	5	6	6	6	51.7713390082953	2.4	6.2	5
1	3	2	2	2	3	2	2	2	3	2	2	2	2	4	3	5	6	6	6	6	6	6	6	6	5	6	5	5	5	6	5	5	6	6	5	7	5	5	6	4	6	6	6	7	6	50.3607409984127	2.4	5.2	6
2	3	2	1	1	3	4	3	2	2	2	3	1	2	3	6	6	7	6	6	5	4	4	4	4	3	7	5	6	6	6	5	6	6	7	3	3	4	4	3	3	7	7	7	7	7	52.1207920603777	2.2	6.2	4.2
1	2	2	1	3	1	6	3	3	4	2	1	1	1	1	5	5	6	5	5	6	7	7	7	7	3	4	4	5	3	5	5	7	6	5	2	7	7	7	7	7	6	7	6	6	5	54.8864292669462	1.2	5.2	6.8
1	4	2	2	1	1	1	3	2	2	3	2	2	2	2	5	5	5	4	6	6	5	6	4	4	5	5	5	4	6	6	5	6	6	6	6	6	6	6	6	6	6	7	6	6	6	47.7767844556683	2.2	5	5
1	1	2	1	3	1	7	5	4	3	5	5	6	5	6	4	5	3	5	5	3	3	2	2	3	5	5	6	6	5	5	5	6	5	5	2	2	1	1	1	7	1	2	3	2	2	51.3537311874449	5.4	4.4	2.6
2	2	2	1	1	1	6	3	2	2	3	3	3	3	3	6	5	5	5	5	5	6	6	5	6	6	6	6	6	5	5	6	5	4	4	5	5	5	5	5	5	6	6	6	6	6	53.7633057656422	3	5.2	5.6
1	1	2	3	4	3	3	5	2	3	4	4	4	4	3	5	5	5	5	5	3	6	5	5	6	5	5	5	5	4	5	6	5	5	6	1	7	7	7	7	7	7	7	7	7	7	49.9941526235234	3.8	5	5
2	3	2	1	2	3	1	3	2	2	3	1	4	3	3	5	7	6	6	5	3	5	4	5	6	6	6	6	6	6	5	6	6	6	5	4	6	6	5	5	5	6	6	6	4	6	49.399945581402	2.8	5.8	4.6
2	5	2	4	1	6	5	4	4	3	7	6	5	5	6	6	6	6	6	5	2	1	1	1	7	7	1	2	1	3	2	3	1	3	3	1	2	1	7	1	2	2	3	2	1	3	48.1250175617286	5.8	5.8	2.4
2	3	2	1	2	1	4	2	2	2	3	3	2	2	3	5	5	5	6	4	3	4	2	4	4	5	4	3	5	4	5	6	5	6	6	5	5	5	4	6	5	6	7	6	6	5	49.5107920191698	2.6	5	3.4
1	4	1	3	3	1	6	5	5	2	2	3	2	3	2	6	6	6	5	6	6	5	6	7	5	5	5	6	6	6	5	6	5	7	5	6	5	5	6	5	6	6	5	6	6	6	48.1059003465952	2.4	5.8	5.8
1	3	2	3	1	1	6	4	4	3	3	3	1	2	2	1	4	1	2	2	4	4	5	5	5	7	7	7	1	7	5	7	6	5	5	7	2	1	2	1	1	4	4	3	5	4	48.8040302639377	2.2	2	4.6
2	2	2	2	3	3	2	3	3	2	5	5	5	6	5	7	7	7	1	7	3	6	5	4	4	4	5	4	4	3	7	7	7	7	7	2	4	3	3	3	1	6	6	6	6	7	51.681760026862	5.2	5.8	4.4
1	2	3	1	2	2	7	5	4	4	5	5	6	5	6	2	3	3	2	1	4	5	6	6	5	5	5	6	6	6	4	5	4	6	4	3	1	1	3	2	3	3	3	3	3	3	47.7239488957216	5.4	2.2	5.2
2	4	1	3	2	4	1	2	4	3	3	3	2	3	1	3	2	3	3	1	5	5	7	6	6	7	7	7	7	1	3	3	3	3	1	5	5	4	4	5	4	6	5	5	5	5	52.3196842081321	2.4	2.4	5.8
2	4	2	2	2	3	5	1	3	2	4	4	4	3	5	1	1	1	7	1	7	7	6	7	7	6	4	5	5	4	5	6	5	5	6	4	4	4	4	3	4	5	7	4	4	4	50.4126590859194	4	2.2	6.8
1	2	1	2	4	3	5	2	2	4	1	1	1	1	1	3	2	3	3	4	5	6	6	5	6	7	7	7	7	6	6	7	7	7	6	7	2	7	7	7	7	6	7	7	7	7	51.9624259830346	1	3	5.6
2	2	2	1	2	2	3	3	2	2	2	3	3	3	2	6	6	6	6	6	5	6	6	5	7	6	6	6	6	4	5	6	6	4	5	6	6	6	6	4	5	5	6	5	7	6	49.8443651119291	2.6	6	5.8
2	4	2	1	1	1	3	4	2	3	3	3	4	2	2	6	7	7	7	7	1	3	3	3	3	4	6	4	4	5	7	7	5	7	7	6	6	5	7	5	5	5	5	6	5	4	45.4155074369197	2.8	6.8	2.6
2	5	1	3	3	4	1	4	5	2	4	4	3	3	3	2	3	2	3	3	2	2	1	4	2	3	4	4	4	4	3	4	2	3	3	4	4	5	4	4	5	7	2	2	1	2	49.4924168859105	3.4	2.6	2.2
1	3	2	1	2	2	1	2	2	3	2	1	1	1	1	5	5	5	4	4	5	6	6	6	5	4	4	5	5	4	6	6	5	6	5	5	7	4	5	5	4	5	6	5	5	4	55.3195990134477	1.2	4.6	5.6
2	5	3	1	2	4	5	3	5	2	6	5	5	5	7	1	1	1	3	3	5	5	6	6	5	3	4	4	2	3	7	7	1	7	7	4	5	6	7	6	5	6	5	6	5	6	52.3838158029104	5.6	1.8	5.4
1	2	2	2	2	3	2	2	2	3	3	1	2	2	3	5	6	7	7	5	6	6	6	7	5	4	5	5	6	5	6	6	6	6	5	6	6	5	6	7	6	6	5	5	5	5	48.413532754739	2.2	6	6
1	3	2	1	1	3	1	1	3	3	3	2	3	2	2	5	6	6	6	6	2	4	4	4	5	3	4	4	4	5	7	7	7	7	7	5	5	5	5	5	5	6	7	7	7	6	50.2797680454335	2.4	5.8	3.8
2	3	3	3	5	4	6	3	3	4	3	2	4	2	3	5	6	6	6	5	5	7	6	7	5	7	7	7	7	7	5	5	6	4	5	4	6	4	5	4	4	5	5	4	6	6	44.377994362014	2.8	5.6	6
2	4	1	1	3	2	1	2	4	2	3	3	4	4	4	5	7	5	6	6	5	5	5	5	4	1	3	2	3	3	5	6	6	5	6	4	5	4	4	4	4	5	5	5	6	5	50.4142930440883	3.6	5.8	4.8
1	2	2	1	2	2	5	3	3	3	2	2	2	2	2	5	6	6	4	5	5	5	5	4	5	3	5	6	6	5	6	5	7	7	6	5	6	5	5	6	4	7	7	7	6	6	50.1409489626211	2	5.2	4.8
1	1	1	2	2	5	5	5	2	3	2	2	3	2	3	3	4	4	6	4	5	6	6	5	5	6	6	6	6	6	7	7	7	7	7	6	5	6	6	5	6	7	7	7	7	7	45.4479235903533	2.4	4.2	5.4
1	4	2	1	3	2	2	3	3	3	2	2	2	3	3	6	6	6	5	6	5	6	7	5	5	5	5	6	4	7	5	6	4	4	4	3	4	3	3	3	2	6	5	4	6	5	50.0984018943491	2.4	5.8	5.6
1	4	2	2	3	1	1	3	2	2	3	2	1	2	2	6	6	6	6	6	4	4	5	5	4	5	5	3	6	4	5	5	6	7	5	5	7	5	5	5	5	6	6	6	7	6	56.0530352668925	2	6	4.4
2	3	2	2	2	2	1	2	2	3	2	2	2	2	4	5	5	5	5	6	6	5	6	6	5	5	6	6	6	6	6	5	6	6	5	6	6	5	5	5	4	5	6	6	6	7	46.3348030177421	2.4	5.2	5.6
2	3	2	2	4	3	1	4	3	3	3	2	2	3	2	6	6	6	6	6	5	6	6	6	6	6	6	6	7	5	5	6	6	5	6	6	6	6	6	6	6	7	7	7	7	7	48.6469681785474	2.4	6	5.8
2	3	2	1	2	3	5	3	2	4	3	2	3	3	3	3	3	2	3	3	3	3	2	4	4	7	7	7	7	7	7	7	7	6	7	3	2	3	4	3	2	7	7	7	7	7	53.9654660400149	2.8	2.8	3.2
1	4	2	1	1	1	1	1	2	4	1	1	1	6	1	3	4	2	1	2	4	5	5	5	5	5	5	5	6	5	7	7	7	7	7	4	4	5	3	4	4	6	6	4	7	5	54.4708504122473	2	2.4	4.8
1	3	2	1	1	1	1	3	3	3	5	7	7	6	1	5	5	5	5	5	5	5	5	4	4	6	5	5	5	4	2	3	2	3	3	6	5	4	5	4	5	4	4	4	5	4	50.1106647328743	5.2	5	4.6
2	2	2	2	2	3	4	2	2	3	2	1	1	1	2	6	5	5	6	6	5	4	4	4	4	5	6	4	6	5	7	7	6	7	7	6	6	7	5	5	6	7	1	7	7	7	51.6542989603048	1.4	5.6	4.2
1	4	2	2	1	2	1	4	4	3	4	3	4	4	4	7	7	7	6	7	6	5	6	5	6	7	7	6	7	7	7	7	7	7	7	7	7	6	6	6	7	7	7	6	7	7	50.9632811193136	3.8	6.8	5.6
2	2	1	3	2	2	3	2	3	3	3	3	3	2	2	5	7	6	6	6	6	6	5	6	6	5	7	6	6	6	6	6	6	6	6	5	5	5	5	5	5	6	5	5	6	6	52.6130727293825	2.6	6	5.8
1	4	2	2	2	3	5	2	4	2	4	4	4	4	3	5	5	5	5	5	3	6	5	5	6	5	5	5	5	4	5	6	5	5	6	1	7	7	7	7	7	7	7	7	7	7	49.3152841746367	3.8	5	5
2	3	2	2	2	3	2	2	2	2	2	2	2	3	3	5	6	6	6	5	5	5	6	6	6	6	5	5	6	6	6	6	5	5	5	5	6	5	6	7	7	5	5	5	5	4	49.7640865097816	2.4	5.6	5.6
1	3	1	2	2	1	3	5	4	2	1	1	1	1	1	7	7	7	7	1	7	7	7	1	7	7	7	7	2	7	6	6	6	6	7	1	2	1	3	7	3	4	4	5	4	3	48.7455820091951	1	5.8	5.8
1	4	1	2	5	3	3	3	3	5	3	2	3	2	2	5	6	6	6	5	5	6	6	5	6	5	6	6	5	5	5	6	5	5	6	5	6	6	5	5	5	7	7	7	7	7	47.4124165748495	2.4	5.6	5.6
1	2	2	2	3	3	3	3	3	3	1	6	1	1	1	3	2	3	3	3	5	4	5	5	5	6	7	7	7	7	5	6	6	6	5	6	7	2	7	7	7	7	7	7	7	3	52.3377608624244	2	2.8	4.8
1	4	2	2	2	3	5	2	2	2	3	3	3	4	2	6	5	6	5	5	6	7	6	6	6	4	5	5	5	5	4	6	6	6	6	6	5	5	6	6	5	6	6	6	6	6	46.6905212664326	3	5.4	6.2
2	2	2	1	2	3	2	2	3	3	3	2	3	1	3	6	5	5	6	4	6	6	5	5	5	6	4	5	7	5	6	6	6	6	6	5	5	6	5	6	5	6	6	6	6	6	48.6562189098588	2.4	5.2	5.4
2	2	2	1	1	1	2	2	3	3	4	4	4	4	3	5	6	7	5	4	4	5	6	6	5	6	6	6	5	6	7	7	7	7	7	5	6	6	7	7	6	7	6	7	7	7	44.0051733630742	3.8	5.4	5.2
2	2	1	1	1	4	6	2	2	4	1	1	1	1	1	6	7	7	7	7	6	6	5	6	7	6	6	5	6	5	6	7	5	6	5	7	7	1	7	7	7	1	7	7	7	7	53.0043351755472	1	6.8	6
2	2	2	1	2	2	1	2	2	3	3	2	2	3	2	5	6	6	5	6	5	4	7	6	4	6	5	4	5	5	6	7	7	7	7	6	5	6	6	5	4	7	5	5	6	6	50.2367307134122	2.4	5.6	5.2
2	4	2	2	2	2	6	3	2	3	2	2	3	2	2	4	5	5	4	5	5	6	5	6	6	6	6	5	6	6	6	6	7	6	5	5	6	5	5	7	4	6	7	6	6	5	51.8644231582231	2.2	4.6	5.6
2	4	2	3	2	4	6	2	3	4	2	2	1	4	2	5	5	5	5	4	4	4	4	5	4	6	7	7	7	7	5	6	6	6	5	2	3	2	3	2	3	4	5	6	5	5	49.838017022578	2.2	4.8	4.2
2	4	2	1	4	1	1	1	4	2	1	1	1	1	1	7	7	2	7	7	6	5	5	5	4	5	6	6	6	6	6	6	6	5	5	2	3	3	3	3	3	5	5	6	7	4	48.5349444181042	1	6	5
2	5	1	2	1	5	4	1	5	2	4	4	4	4	4	3	3	3	4	3	5	6	6	6	6	4	5	4	5	4	5	5	4	6	6	7	7	7	7	2	7	5	6	6	6	6	47.4012931999685	4	3.2	5.8
1	4	2	1	3	2	6	2	3	3	2	2	2	2	2	5	7	5	6	5	6	6	5	6	5	6	5	6	5	5	5	6	5	7	5	4	5	7	5	5	5	7	2	7	7	7	50.5645555256043	2	5.6	5.6
2	2	2	1	1	3	2	2	3	3	3	3	2	2	3	5	7	5	6	6	4	5	4	4	5	5	5	5	5	6	7	7	7	7	6	5	5	5	6	6	5	6	5	7	6	5	45.875257015915	2.6	5.8	4.4
1	2	1	3	3	3	6	2	5	4	4	3	4	4	3	7	7	6	7	7	4	6	4	4	4	7	7	2	7	7	6	5	5	5	5	5	6	6	5	6	6	4	5	5	4	4	57.9255997854455	3.6	6.8	4.4
2	6	4	1	2	2	7	6	4	2	2	2	3	3	3	6	6	6	6	6	5	6	6	5	6	6	7	7	5	6	5	5	5	6	6	2	6	6	6	6	6	5	5	4	5	6	50.9423675383528	2.6	6	5.6
1	3	2	1	3	2	6	3	3	2	2	3	3	2	2	5	6	6	5	5	5	5	4	6	7	5	5	6	4	4	7	7	7	7	7	6	6	5	6	7	5	7	7	7	7	7	52.2447319888419	2.4	5.4	5.4
1	4	2	2	2	2	3	3	2	3	6	5	5	5	3	7	7	7	7	6	3	3	3	3	3	6	7	5	7	6	7	7	1	7	7	5	6	4	5	5	6	6	7	5	6	6	48.0384657174148	4.8	6.8	3
1	2	2	1	2	3	5	3	3	2	3	2	3	3	4	4	5	5	4	6	6	6	6	6	6	4	6	7	5	5	6	7	5	5	5	5	7	6	5	6	6	6	5	5	6	6	50.9113718538014	3	4.8	6
1	3	2	2	2	3	2	2	2	3	5	1	4	3	2	6	6	5	6	6	6	5	5	6	5	5	6	4	7	5	6	6	6	6	5	6	6	6	6	6	6	6	6	5	7	5	49.1154048983502	3	5.8	5.4
2	2	3	2	3	3	1	6	4	3	3	2	3	3	3	3	3	2	3	3	3	3	2	4	4	7	7	7	7	7	7	7	7	6	7	3	2	3	4	3	2	7	7	7	7	7	55.1783422765292	2.8	2.8	3.2
2	5	3	1	4	4	3	4	5	2	2	2	1	2	2	6	6	5	5	5	5	5	6	5	6	3	3	2	3	3	7	6	6	5	6	4	4	1	1	1	3	7	7	7	7	7	50.2458823619152	1.8	5.4	5.4
1	5	4	1	1	4	4	4	2	4	3	3	4	3	4	6	5	6	5	7	4	4	4	4	4	1	2	3	3	3	4	5	5	4	4	7	7	6	6	1	7	5	5	6	5	5	53.0783466670147	3.4	5.8	4
1	6	1	2	2	5	7	5	4	3	2	2	3	3	3	5	6	6	5	5	5	6	5	5	3	5	7	5	5	6	7	2	7	7	7	3	3	3	3	3	1	7	7	7	7	7	49.6547356481271	2.6	5.4	4.8
1	1	1	2	5	4	1	2	4	3	2	2	2	2	3	5	6	5	5	6	3	4	4	3	5	4	6	5	5	4	5	6	6	5	6	5	6	6	6	6	6	7	7	7	7	7	49.6187953689406	2.2	5.4	3.8
2	2	2	1	2	3	2	2	3	3	2	2	2	2	3	5	6	6	5	5	5	6	5	7	7	5	5	5	6	6	5	5	5	6	5	5	6	6	7	7	6	5	7	6	5	6	46.7059539986823	2.2	5.4	6
2	3	2	2	1	3	2	2	3	3	3	4	1	2	4	4	7	5	6	7	6	6	5	5	5	4	5	4	4	4	5	6	5	6	6	6	6	6	6	5	6	5	6	6	7	6	50.003086951476	2.8	5.8	5.4
2	4	2	1	1	4	2	4	2	4	1	1	1	1	1	7	2	7	7	7	4	5	4	4	4	4	5	4	4	4	5	5	5	5	6	3	3	3	3	3	1	6	5	5	6	6	51.1337325839102	1	6	4.2
1	4	3	3	2	5	8	5	1	5	7	4	6	5	5	1	7	1	2	1	2	3	7	2	1	6	6	6	6	6	1	1	2	1	7	6	6	6	6	6	6	4	5	4	4	4	50.0067370165663	5.4	2.4	3
2	1	2	3	1	1	4	4	4	2	1	1	1	1	7	2	3	3	3	1	2	3	2	2	2	4	4	5	5	4	6	5	6	6	6	2	1	1	2	2	6	6	6	6	5	5	53.9997363226713	2.2	2.4	2.2
1	1	3	3	2	2	7	4	1	4	2	3	3	3	3	4	4	4	4	4	6	6	6	5	4	5	5	5	5	5	6	5	7	5	5	2	7	7	7	7	7	7	7	7	7	7	52.0358645919367	2.8	4	5.4
2	2	2	2	2	2	1	3	3	3	4	3	6	4	4	4	6	4	5	4	5	5	4	5	3	1	7	7	7	7	5	5	6	6	6	4	5	4	4	4	4	6	5	6	7	6	51.2596720253236	4.2	4.6	4.4
1	4	3	4	5	6	4	2	4	2	4	3	6	4	4	4	6	4	5	4	5	5	4	5	3	1	7	7	7	7	5	5	6	6	6	4	5	4	4	4	4	6	5	6	7	6	50.2928546846221	4.2	4.6	4.4
1	3	2	2	2	3	1	2	2	3	3	3	2	3	2	5	5	5	4	6	4	5	5	5	6	6	6	6	6	6	6	6	6	6	6	5	5	5	5	6	6	5	6	6	6	6	49.4341015576313	2.6	5	5
1	2	2	1	3	1	3	2	3	3	3	3	2	2	2	6	6	6	6	6	5	5	5	6	6	4	5	5	6	6	5	5	5	5	6	5	7	5	5	4	6	5	5	6	6	5	53.3008428286246	2.4	6	5.4
1	5	2	2	4	5	3	4	5	5	4	3	4	4	4	4	5	5	5	5	3	2	2	2	1	2	3	1	2	3	5	7	7	6	6	1	7	1	1	7	1	2	3	3	4	1	49.4137080771722	3.8	4.8	2
2	3	3	1	4	1	4	4	4	5	4	2	2	3	2	5	6	6	5	4	6	6	4	5	5	5	5	5	4	3	6	7	5	6	6	5	6	6	5	6	6	6	5	3	5	6	47.6583609712899	2.6	5.2	5.2
1	5	1	3	3	5	3	3	2	2	2	3	3	3	3	2	4	4	2	2	5	6	6	6	6	7	7	7	7	6	5	6	6	6	6	6	5	4	4	4	5	4	4	4	4	4	53.0515435828462	2.8	2.8	5.8
2	5	1	2	2	4	3	4	4	3	3	1	1	3	2	5	5	5	5	5	4	6	5	4	5	4	5	4	4	4	7	7	7	7	7	5	7	6	6	6	5	7	7	6	7	7	52.013536913789	2	5	4.8
2	5	1	1	4	1	3	4	4	2	7	7	1	7	6	5	6	6	5	4	3	3	3	2	2	3	2	3	3	2	3	3	3	3	1	1	1	7	7	1	1	3	2	7	1	1	50.5363105077387	5.6	5.2	2.6
1	4	2	2	1	3	3	2	2	2	2	2	2	2	4	5	5	5	5	6	6	5	6	6	5	5	6	6	6	6	6	5	6	6	5	6	6	5	5	5	4	5	6	6	6	7	48.4359066037383	2.4	5.2	5.6
1	3	2	2	2	3	2	3	2	3	3	3	3	4	3	5	6	4	7	5	5	5	5	6	5	5	5	4	6	5	5	6	4	6	5	5	7	6	6	7	6	6	5	5	5	5	48.980080969201	3.2	5.4	5.2
1	2	1	2	1	2	6	3	5	4	2	3	1	2	3	6	6	7	6	6	5	4	4	4	4	3	7	5	6	6	6	5	6	6	7	3	3	4	4	3	3	7	7	7	7	7	47.3525693218508	2.2	6.2	4.2
2	2	2	2	2	3	4	3	2	3	3	2	2	1	4	6	6	6	7	5	5	4	5	5	6	5	5	4	3	3	5	6	6	5	6	5	5	5	5	6	5	7	2	7	7	7	46.1196148678272	2.4	6	5
1	3	2	2	2	3	2	3	3	2	3	1	3	3	4	6	5	7	6	6	5	6	6	6	6	6	6	7	6	6	5	5	5	5	6	4	5	6	5	5	5	6	6	6	6	6	50.7529677276765	2.8	6	5.8
1	3	3	2	3	4	6	1	3	2	2	2	3	2	3	3	4	4	6	4	5	6	6	5	5	6	6	6	6	6	7	7	7	7	7	6	5	6	6	5	6	7	7	7	7	7	48.3673415322156	2.4	4.2	5.4
2	1	3	3	2	4	5	1	4	3	3	2	3	3	3	3	3	2	3	3	3	3	2	4	4	7	7	7	7	7	7	7	7	6	7	3	2	3	4	3	2	7	7	7	7	7	47.8815663596732	2.8	2.8	3.2
1	2	1	2	1	6	3	4	4	4	7	7	7	6	7	7	7	7	7	7	7	7	7	7	6	5	5	7	7	4	6	6	4	6	6	6	6	6	5	5	5	6	5	6	5	5	49.0952540239089	6.8	7	6.8
1	4	2	2	2	2	4	2	2	3	3	2	2	3	1	5	7	5	5	4	6	5	6	6	5	5	7	6	6	6	6	6	6	4	7	3	3	3	3	2	3	5	4	5	5	5	50.6326842554021	2.2	5.2	5.6
2	2	2	2	2	3	3	2	3	3	2	2	2	2	4	3	5	6	6	6	6	6	6	6	6	5	6	5	5	5	6	5	5	6	6	5	7	5	5	6	4	6	6	6	7	6	50.9659585790463	2.4	5.2	6
1	1	1	3	1	3	7	2	2	2	2	3	3	2	2	5	6	6	5	5	5	5	4	6	7	5	5	6	4	4	7	7	7	7	7	6	6	5	6	7	5	7	7	7	7	7	52.4324270250109	2.4	5.4	5.4
2	3	2	1	2	3	3	3	2	3	3	2	2	1	3	6	6	6	5	6	5	7	6	6	6	6	6	6	5	6	4	7	5	6	6	5	5	5	6	5	5	4	6	6	6	6	52.0591269765637	2.2	5.8	6
1	1	1	2	1	4	3	1	2	2	2	3	2	3	2	5	6	7	7	6	6	6	7	6	6	6	7	5	5	6	5	6	6	5	6	6	6	7	5	5	4	5	5	4	5	5	53.1369358387794	2.4	6.2	6.2
1	2	2	2	1	1	5	4	4	4	5	5	5	5	5	7	7	2	7	7	4	4	4	6	4	4	4	5	5	4	5	5	5	5	5	5	5	5	5	5	5	6	7	7	7	6	50.2030106583315	5	6	4.4
1	1	1	3	1	3	7	2	2	2	2	3	3	2	2	5	6	6	5	5	5	5	4	6	7	5	5	6	4	4	7	7	7	7	7	6	6	5	6	7	5	7	7	7	7	7	49.0264173903406	2.4	5.4	5.4
1	3	2	1	2	2	2	3	3	3	2	1	1	1	1	6	5	5	6	5	5	5	5	5	4	7	7	7	7	7	6	5	5	5	5	1	7	7	7	7	7	4	6	6	7	5	49.9260683640552	1.2	5.4	4.8
1	1	3	3	4	4	5	4	5	2	4	2	3	3	2	5	6	6	5	7	4	4	4	5	4	6	6	6	6	5	5	6	6	6	5	5	5	5	6	5	6	7	7	7	7	7	51.121741663626	2.8	5.8	4.2
2	3	2	2	2	3	5	2	3	3	3	2	3	2	4	5	5	5	6	6	6	6	6	5	6	5	6	5	5	5	6	5	4	6	4	1	3	3	4	2	3	5	6	6	7	6	49.7977834795664	2.8	5.4	5.8
1	3	2	2	2	3	4	2	2	3	2	2	3	1	3	6	4	7	2	5	6	7	6	6	5	6	4	5	4	5	6	6	6	5	6	5	7	7	4	5	6	6	6	5	6	6	47.5639638123237	2.2	4.8	6
1	1	2	3	2	5	1	5	4	2	2	3	3	2	2	4	5	4	5	5	5	4	4	5	6	5	3	6	6	6	6	7	6	5	7	6	5	6	7	6	6	5	6	5	5	6	50.0697262766672	2.4	4.6	4.8
1	4	2	2	1	2	5	2	2	2	2	2	3	3	3	5	6	6	5	5	5	6	5	5	3	5	7	5	5	6	7	2	7	7	7	3	3	3	3	3	1	7	7	7	7	7	46.9241104457321	2.6	5.4	4.8
2	2	2	1	2	2	2	3	3	3	3	2	2	1	4	6	5	6	7	6	6	6	5	6	6	4	5	4	6	5	6	5	5	7	6	5	5	7	7	5	5	4	5	6	5	5	47.1797146908906	2.4	6	5.8
1	4	2	2	1	2	4	3	3	3	1	1	1	1	1	6	7	5	7	6	5	6	5	5	4	5	6	5	5	5	6	7	6	7	6	5	6	5	6	6	5	6	6	6	6	7	50.3329088459821	1	6.2	5
1	4	3	3	3	1	4	4	5	5	2	3	2	3	4	5	7	7	7	7	6	7	7	7	7	2	3	3	4	3	6	6	5	6	6	4	4	3	4	4	4	6	6	6	5	6	53.0763839427232	2.8	6.6	6.8
2	3	2	1	1	1	3	2	2	2	2	3	3	1	2	5	7	5	5	6	5	7	6	5	4	7	7	7	7	7	6	6	6	6	5	5	5	5	6	6	6	6	7	7	6	7	46.6461098264777	2.2	5.6	5.4
1	2	2	2	3	3	3	2	2	3	3	2	3	2	2	5	6	5	5	6	5	5	3	6	5	6	7	7	7	7	7	7	7	6	7	4	4	3	2	3	2	6	7	6	7	6	50.3152320842227	2.4	5.4	4.8
1	3	2	2	1	2	2	3	2	3	3	3	3	4	2	6	7	5	5	6	5	5	5	4	6	5	5	5	6	6	6	6	5	5	6	6	5	6	6	4	5	6	6	7	6	6	50.748620342829	3	5.8	5
1	3	2	1	2	2	4	2	3	3	2	2	3	2	2	5	5	5	5	5	5	5	7	5	5	6	5	6	6	6	7	7	2	7	7	6	5	5	6	5	6	5	6	6	6	4	49.7139523250277	2.2	5	5.4
2	3	4	2	4	4	2	5	2	2	7	1	1	1	1	6	7	6	6	4	6	5	7	5	6	5	5	5	5	4	6	6	6	5	5	5	5	5	5	6	4	7	7	7	7	7	53.2838747209321	2.2	5.8	5.8
2	3	1	2	2	1	1	4	3	3	4	2	2	2	2	5	4	6	5	6	4	4	4	5	4	5	6	5	5	5	5	6	6	6	6	5	5	5	5	5	1	7	7	6	7	7	47.8983449465117	2.4	5.2	4.2
[truncated: 4 more columns]
